# Supplementary material for: A synaptic corollary discharge signal suppresses midbrain visual processing during saccade-like locomotion
Source: Nat Commun. 2023 Nov 23;14:7592. doi: 10.1038/s41467-023-43255-6 (PMC10667368; doi:10.1038/s41467-023-43255-6)
Supplement: Supplementary file 4 — Source Data [file 41467_2023_43255_MOESM4_ESM.xlsx]

## Sheet: Fig_1
Figure 1e: swim-triggered average Vm trace
baseline-subtracted, F_sampling = 10 kHz
Vm_AVG (mV)	± SEM trace (mV)
0.206017	0.127268
0.208211	0.129884
0.209847	0.132544
0.212723	0.132468
0.213627	0.133768
0.209697	0.133063
0.207187	0.133803
0.206037	0.133383
0.200502	0.132991
0.195654	0.132614
0.197233	0.132478
0.193279	0.133016
0.199032	0.132134
0.205559	0.132875
0.204151	0.132588
0.199442	0.129836
0.191197	0.128988
0.188791	0.128036
0.185754	0.129356
0.183729	0.12883
0.183546	0.127839
0.181527	0.12714
0.1777	0.126832
0.176485	0.124895
0.17628	0.122574
0.175829	0.123532
0.171924	0.124575
0.17041	0.125331
0.171241	0.124392
0.170331	0.123546
0.177155	0.123179
0.177441	0.122517
0.17622	0.121666
0.174893	0.124162
0.172303	0.122866
0.176616	0.12404
0.178804	0.123686
0.175069	0.122307
0.17686	0.122286
0.17733	0.124177
0.178768	0.124117
0.177829	0.125555
0.173584	0.125691
0.171382	0.12726
0.173905	0.127294
0.173901	0.12755
0.174529	0.12652
0.174518	0.127727
0.176305	0.128813
0.183988	0.128927
0.183723	0.129004
0.179178	0.128782
0.185021	0.128951
0.190269	0.129193
0.188711	0.130086
0.183996	0.13035
0.186336	0.129886
0.184326	0.12971
0.178203	0.129025
0.176663	0.128676
0.178588	0.128049
0.179882	0.128558
0.17617	0.127252
0.177188	0.12703
0.180032	0.12702
0.174584	0.126498
0.175423	0.125167
0.180195	0.124292
0.179144	0.123134
0.181321	0.121713
0.183462	0.122789
0.184581	0.123802
0.186439	0.124303
0.187188	0.124487
0.188904	0.124349
0.18534	0.125693
0.18861	0.124348
0.185256	0.126037
0.185986	0.125245
0.182272	0.125268
0.17908	0.124651
0.176014	0.124716
0.175147	0.124158
0.174577	0.122922
0.175481	0.125235
0.173388	0.125368
0.177701	0.12701
0.175263	0.127293
0.17901	0.127356
0.182197	0.127098
0.179663	0.128469
0.182261	0.129508
0.187206	0.129964
0.181463	0.131104
0.178784	0.13274
0.174618	0.132655
0.178021	0.135446
0.176923	0.137261
0.177865	0.139064
0.188844	0.14222
0.196497	0.14459
0.203384	0.148989
0.205718	0.15109
0.208807	0.154612
0.213712	0.15793
0.212234	0.159466
0.212332	0.160953
0.214795	0.162538
0.212105	0.163708
0.215824	0.165461
0.208256	0.168482
0.210209	0.172011
0.216255	0.170224
0.220345	0.169344
0.218095	0.16707
0.215879	0.165953
0.217047	0.162777
0.216575	0.161994
0.211143	0.161263
0.201933	0.159079
0.196743	0.155866
0.202813	0.152501
0.20031	0.150369
0.203071	0.149343
0.206337	0.149963
0.206023	0.149543
0.198681	0.150047
0.191572	0.15067
0.188407	0.150952
0.184302	0.150277
0.181084	0.149191
0.175864	0.150632
0.177725	0.150513
0.173396	0.149164
0.167022	0.148461
0.166621	0.148715
0.167501	0.149608
0.16293	0.149247
0.165337	0.148288
0.164556	0.147976
0.164497	0.149604
0.166991	0.148982
0.173768	0.147547
0.174664	0.145745
0.168983	0.143386
0.171695	0.14241
0.175983	0.142238
0.172648	0.140353
0.169243	0.138795
0.170493	0.137871
0.169114	0.135703
0.167353	0.133762
0.16673	0.132353
0.163271	0.129394
0.163307	0.127978
0.164777	0.12715
0.166856	0.127061
0.158215	0.126316
0.156333	0.126651
0.156349	0.126607
0.158802	0.125445
0.153762	0.12652
0.151675	0.127531
0.159502	0.127161
0.158126	0.126956
0.148599	0.127649
0.146723	0.128954
0.141274	0.129237
0.137233	0.127751
0.138142	0.126793
0.137799	0.127051
0.135123	0.12869
0.130872	0.125939
0.126977	0.125398
0.12539	0.126887
0.122376	0.128
0.12404	0.127892
0.123542	0.12733
0.119854	0.129098
0.129526	0.129178
0.131885	0.129379
0.131301	0.130262
0.142559	0.132001
0.138616	0.131947
0.135275	0.132481
0.135585	0.131117
0.139383	0.130997
0.139698	0.132752
0.137234	0.133029
0.14218	0.132975
0.150309	0.134108
0.151513	0.136536
0.15521	0.136195
0.15741	0.137564
0.159421	0.140368
0.158747	0.142193
0.157685	0.144453
0.160211	0.146411
0.16293	0.147213
0.161296	0.146424
0.167288	0.146334
0.170561	0.146846
0.167886	0.146334
0.161662	0.145647
0.160697	0.145977
0.160233	0.146452
0.166213	0.14813
0.165651	0.147635
0.162792	0.146138
0.155448	0.145496
0.157839	0.145661
0.157737	0.145734
0.15494	0.14392
0.159834	0.144761
0.160021	0.146443
0.159532	0.145929
0.162033	0.144181
0.159718	0.14397
0.160417	0.144483
0.161763	0.144671
0.163761	0.143899
0.16805	0.14383
0.170461	0.143829
0.177024	0.14223
0.179403	0.141365
0.179086	0.14252
0.188984	0.144362
0.187555	0.145738
0.189188	0.145714
0.192766	0.145179
0.193175	0.146453
0.191892	0.146459
0.198547	0.145357
0.200995	0.144633
0.202459	0.145457
0.201729	0.146789
0.201844	0.148366
0.199264	0.148969
0.197396	0.150566
0.202282	0.152918
0.202045	0.154857
0.19931	0.155639
0.201303	0.15642
0.19992	0.155886
0.19978	0.157873
0.201023	0.159117
0.204786	0.160285
0.213901	0.161544
0.210743	0.161928
0.209162	0.162096
0.206063	0.161585
0.207486	0.16308
0.215414	0.162349
0.216345	0.162717
0.216023	0.164951
0.227107	0.164509
0.227867	0.166901
0.228513	0.167235
0.234982	0.167406
0.233971	0.16797
0.22974	0.169105
0.233617	0.170752
0.2418	0.172174
0.242086	0.172127
0.241642	0.173651
0.242965	0.174337
0.244753	0.174812
0.253779	0.174634
0.254431	0.175317
0.256685	0.174241
0.260777	0.174286
0.261297	0.177444
0.264035	0.179403
0.270663	0.181822
0.276604	0.185378
0.278037	0.186827
0.277248	0.18901
0.276231	0.191664
0.288599	0.194234
0.29238	0.197844
0.298357	0.199838
0.30656	0.201432
0.3045	0.201914
0.310509	0.202774
0.313066	0.204241
0.315453	0.206668
0.316594	0.207468
0.318321	0.208514
0.323731	0.209057
0.325506	0.21022
0.327733	0.209909
0.326577	0.210187
0.326229	0.211155
0.324717	0.21097
0.318888	0.212454
0.315753	0.212432
0.317116	0.214069
0.327037	0.216679
0.33934	0.216122
0.348441	0.217228
0.357701	0.218784
0.363167	0.220166
0.362912	0.222307
0.364317	0.224177
0.36606	0.22496
0.358932	0.226141
0.358504	0.225905
0.357855	0.225415
0.350143	0.225851
0.347156	0.225621
0.34069	0.226367
0.340165	0.227636
0.336594	0.225305
0.329427	0.225563
0.325979	0.226095
0.322642	0.223995
0.317281	0.223312
0.308066	0.223804
0.303232	0.222825
0.30146	0.220457
0.298122	0.218592
0.294318	0.218474
0.291936	0.218684
0.291931	0.218045
0.28685	0.219706
0.281145	0.220301
0.275376	0.22059
0.276801	0.221757
0.27076	0.222579
0.268642	0.223092
0.269466	0.222903
0.268761	0.224889
0.268592	0.224425
0.269556	0.225496
0.263318	0.224059
0.259701	0.222698
0.257992	0.222683
0.256379	0.223874
0.256716	0.223797
0.252848	0.223351
0.251378	0.22262
0.248827	0.222547
0.251955	0.223187
0.253546	0.223005
0.249536	0.222917
0.246739	0.222402
0.240747	0.221701
0.23558	0.221185
0.230687	0.219468
0.230124	0.219908
0.228656	0.220703
0.225536	0.221057
0.228093	0.221174
0.233765	0.220283
0.2366	0.218965
0.235236	0.219711
0.239796	0.220141
0.24412	0.225409
0.249635	0.228088
0.262593	0.233004
0.276453	0.238954
0.291517	0.248699
0.309607	0.26125
0.328844	0.276374
0.351346	0.293129
0.365608	0.304899
0.373686	0.31175
0.378549	0.316102
0.374446	0.315901
0.374932	0.313012
0.372178	0.306272
0.358355	0.296012
0.350693	0.288818
0.340812	0.279277
0.331778	0.270881
0.318605	0.261981
0.312161	0.252655
0.301097	0.243452
0.291406	0.235642
0.289843	0.228726
0.288526	0.222069
0.286717	0.216909
0.294194	0.213919
0.290923	0.210014
0.296347	0.20841
0.292098	0.205905
0.291943	0.203386
0.289143	0.200429
0.28447	0.199197
0.283081	0.197214
0.286085	0.195932
0.290419	0.195699
0.305693	0.196449
0.318318	0.196969
0.330128	0.199986
0.332191	0.200691
0.330672	0.19812
0.321734	0.196947
0.314323	0.196616
0.308567	0.193872
0.30068	0.193006
0.289103	0.192547
0.281573	0.19311
0.274029	0.192766
0.263741	0.193237
0.256666	0.192812
0.257558	0.192723
0.251897	0.192359
0.245131	0.194683
0.242897	0.19545
0.244456	0.197009
0.236737	0.196977
0.240217	0.19711
0.232404	0.196773
0.221669	0.196397
0.221985	0.194436
0.219127	0.195241
0.212421	0.1935
0.208105	0.192416
0.206152	0.191139
0.204768	0.189873
0.202881	0.189941
0.206054	0.190923
0.205983	0.190874
0.20444	0.190394
0.204731	0.191074
0.197792	0.190841
0.189264	0.191652
0.186159	0.19075
0.181143	0.191307
0.17916	0.19212
0.174971	0.19219
0.173233	0.191487
0.179837	0.193047
0.181892	0.193389
0.180504	0.193261
0.181469	0.193178
0.187133	0.192725
0.188113	0.190657
0.191188	0.18886
0.20065	0.186865
0.204001	0.186713
0.210913	0.188555
0.21199	0.188468
0.221701	0.188138
0.223476	0.186422
0.222436	0.187427
0.220158	0.187335
0.218527	0.187523
0.222023	0.187874
0.226151	0.188511
0.227131	0.188621
0.231006	0.188573
0.236297	0.188799
0.231343	0.1889
0.235528	0.190365
0.238565	0.190328
0.231777	0.19014
0.231012	0.190464
0.232687	0.189713
0.235513	0.190807
0.232961	0.190795
0.230973	0.190127
0.236678	0.189347
0.236291	0.188923
0.228442	0.18895
0.227804	0.188943
0.229599	0.191014
0.234503	0.192651
0.235747	0.192649
0.239233	0.194437
0.241734	0.196062
0.243293	0.196942
0.247408	0.19923
0.253639	0.202495
0.262899	0.204743
0.267434	0.206814
0.273153	0.208341
0.277791	0.210514
0.279206	0.21271
0.280043	0.214896
0.283443	0.217137
0.279501	0.217122
0.277577	0.217358
0.277008	0.217172
0.282921	0.217705
0.284875	0.217403
0.286391	0.217325
0.284614	0.21821
0.283587	0.21706
0.28182	0.216073
0.279134	0.215001
0.281866	0.214625
0.280775	0.214001
0.281862	0.213878
0.280324	0.214086
0.275326	0.214707
0.277348	0.214808
0.267764	0.215019
0.262487	0.214434
0.262582	0.213854
0.261898	0.212313
0.256366	0.210981
0.249899	0.210247
0.249569	0.208897
0.242823	0.208029
0.246603	0.207648
0.242625	0.206141
0.241515	0.204623
0.242293	0.203786
0.24404	0.204915
0.246352	0.206513
0.247442	0.206235
0.250782	0.206822
0.251672	0.206924
0.251531	0.207037
0.255955	0.208403
0.256145	0.209253
0.257852	0.210571
0.251086	0.208873
0.249425	0.208717
0.246536	0.209413
0.241038	0.208455
0.24532	0.207804
0.243991	0.208033
0.245182	0.207772
0.242097	0.207049
0.238927	0.206932
0.236125	0.206836
0.236018	0.206207
0.233008	0.206728
0.234709	0.20687
0.235672	0.204187
0.238221	0.203742
0.242115	0.204839
0.242141	0.20368
0.241692	0.202176
0.238069	0.202008
0.24008	0.200737
0.239563	0.198184
0.234436	0.197255
0.232033	0.197759
0.238467	0.196718
0.243556	0.196608
0.244546	0.196212
0.242881	0.197257
0.239152	0.195428
0.239248	0.19423
0.242318	0.195678
0.244276	0.195226
0.240858	0.193799
0.233002	0.195081
0.232414	0.19501
0.22628	0.195245
0.226942	0.195782
0.228655	0.195791
0.233205	0.195182
0.233108	0.195318
0.23796	0.196789
0.230082	0.197841
0.227046	0.198308
0.229722	0.198059
0.232591	0.197762
0.236813	0.196686
0.239731	0.197401
0.238467	0.197165
0.237595	0.197289
0.236413	0.195538
0.234531	0.196428
0.243115	0.196545
0.251343	0.196658
0.257316	0.196209
0.272233	0.196029
0.282123	0.196276
0.283828	0.197704
0.289584	0.198727
0.292964	0.198952
0.294808	0.199747
0.302122	0.200545
0.307731	0.199257
0.310096	0.198891
0.318484	0.199398
0.317892	0.198777
0.318168	0.198264
0.317443	0.196641
0.314106	0.196218
0.308926	0.197043
0.30496	0.198443
0.302885	0.197844
0.301181	0.198029
0.305926	0.200981
0.304695	0.201908
0.307049	0.200289
0.304599	0.199571
0.305493	0.19894
0.30273	0.198206
0.302945	0.197258
0.303741	0.198046
0.306674	0.197606
0.305692	0.197521
0.304593	0.19768
0.305308	0.198371
0.301107	0.197704
0.30075	0.19511
0.304744	0.19195
0.305498	0.192253
0.312441	0.192979
0.309538	0.192408
0.30145	0.192804
0.2988	0.193021
0.302691	0.192497
0.298682	0.191928
0.296715	0.191514
0.297983	0.189898
0.296463	0.190434
0.296254	0.189684
0.299058	0.190518
0.300525	0.190495
0.301082	0.190852
0.297579	0.190768
0.29962	0.191935
0.294742	0.193166
0.297236	0.191706
0.301848	0.191658
0.298186	0.192109
0.293338	0.192083
0.298298	0.193729
0.295026	0.193708
0.290333	0.192006
0.291276	0.190886
0.28791	0.190243
0.28498	0.19097
0.280471	0.190116
0.277135	0.189937
0.276469	0.191411
0.269351	0.190994
0.269076	0.191338
0.268359	0.191681
0.263261	0.190816
0.260524	0.190966
0.258667	0.188568
0.263549	0.187819
0.268577	0.189447
0.267012	0.190038
0.267683	0.190157
0.269569	0.192435
0.272162	0.193188
0.269017	0.19368
0.267963	0.194172
0.270878	0.195968
0.273251	0.199282
0.266471	0.200902
0.267029	0.201019
0.268555	0.202508
0.267642	0.204411
0.271835	0.204476
0.26977	0.206066
0.264871	0.207497
0.259565	0.207563
0.251808	0.207492
0.250294	0.208496
0.254832	0.208123
0.250358	0.206623
0.25326	0.207841
0.252499	0.207944
0.248972	0.20892
0.244009	0.209064
0.23658	0.207584
0.231643	0.208196
0.230374	0.207916
0.230308	0.209264
0.221943	0.21036
0.224581	0.210574
0.22628	0.208131
0.228102	0.205682
0.226008	0.204087
0.225601	0.20251
0.225523	0.202076
0.232325	0.199255
0.233488	0.196776
0.235612	0.195271
0.235404	0.19433
0.231199	0.192351
0.228122	0.190479
0.225997	0.187643
0.225641	0.187236
0.230026	0.185613
0.222262	0.184249
0.225598	0.183574
0.223288	0.183364
0.224453	0.182512
0.217527	0.180925
0.216436	0.181215
0.218064	0.180432
0.216897	0.179037
0.21048	0.176966
0.213471	0.174109
0.213851	0.173553
0.207528	0.172178
0.202985	0.17253
0.203326	0.17333
0.204352	0.174052
0.19634	0.173088
0.192335	0.172981
0.188592	0.173878
0.181237	0.175209
0.18647	0.174132
0.182575	0.171159
0.182017	0.169969
0.183989	0.167096
0.185543	0.166705
0.186747	0.166587
0.188021	0.164793
0.18522	0.16442
0.188691	0.165819
0.18582	0.166293
0.183538	0.164904
0.180073	0.166321
0.178704	0.165131
0.183409	0.164932
0.185762	0.16666
0.183234	0.166083
0.182456	0.165564
0.193662	0.164435
0.206105	0.164898
0.212743	0.164311
0.2228	0.163719
0.236505	0.162557
0.248981	0.163266
0.252583	0.164411
0.252139	0.164286
0.244695	0.164734
0.245276	0.162228
0.236708	0.161969
0.23129	0.163012
0.225723	0.163236
0.223351	0.163303
0.216486	0.161864
0.211059	0.162744
0.204994	0.163817
0.199812	0.163655
0.195752	0.16575
0.191843	0.16546
0.182961	0.167845
0.175696	0.168524
0.171263	0.170423
0.163018	0.171441
0.162281	0.171226
0.15833	0.169845
0.164931	0.170685
0.166246	0.17186
0.16466	0.171799
0.163472	0.170746
0.161281	0.170002
0.163912	0.169787
0.166442	0.168867
0.162591	0.16634
0.164117	0.167503
0.153087	0.167609
0.145612	0.168723
0.148507	0.17053
0.146616	0.171485
0.135919	0.171694
0.131789	0.172696
0.131435	0.175334
0.129927	0.178748
0.130973	0.17887
0.128283	0.179884
0.127765	0.181559
0.134897	0.181485
0.131783	0.181196
0.12845	0.182386
0.130089	0.181664
0.133474	0.184111
0.134635	0.186602
0.130011	0.18928
0.136554	0.188405
0.138873	0.187003
0.132012	0.186
0.131195	0.18586
0.131186	0.187167
0.13074	0.189002
0.124301	0.189409
0.126154	0.190488
0.130672	0.18951
0.123032	0.187565
0.123501	0.186826
0.120185	0.185984
0.121823	0.185096
0.122009	0.18479
0.122716	0.185836
0.118166	0.185066
0.117897	0.182466
0.116026	0.182998
0.113332	0.184181
0.10726	0.184876
0.104857	0.184588
0.0936901	0.184088
0.0958635	0.184402
0.09831	0.183927
0.099628	0.184296
0.0986935	0.185174
0.0997413	0.184413
0.101547	0.183683
0.0983984	0.184065
0.102193	0.183886
0.10516	0.182902
0.103987	0.182573
0.103814	0.182475
0.102629	0.181932
0.101969	0.182834
0.101375	0.183781
0.100417	0.181069
0.0983715	0.18133
0.0980097	0.181228
0.100076	0.181339
0.100033	0.180978
0.101025	0.180152
0.0986218	0.179243
0.0974798	0.179756
0.0954859	0.179148
0.0966447	0.178597
0.0971155	0.17844
0.107063	0.178535
0.102839	0.176548
0.0971524	0.175996
0.0993384	0.176086
0.0976756	0.176322
0.0898018	0.176078
0.0893217	0.176506
0.0919643	0.17714
0.0847044	0.176114
0.0815514	0.176312
0.0780835	0.177394
0.0720938	0.177636
0.0727159	0.179381
0.0711185	0.181141
0.0724889	0.1821
0.07766	0.183337
0.0791395	0.183156
0.0813376	0.182826
0.0795958	0.1836
0.0790885	0.184083
0.0819083	0.186374
0.0835027	0.187055
0.0745603	0.188081
0.074789	0.189619
0.075843	0.190982
0.0817303	0.190086
0.0869817	0.18941
0.0941388	0.188922
0.0955437	0.188372
0.0983183	0.18751
0.107484	0.187399
0.107138	0.186929
0.114363	0.187382
0.120798	0.187844
0.120326	0.189654
0.122972	0.189248
0.134814	0.188195
0.149268	0.187645
0.152108	0.190925
0.159082	0.192705
0.168735	0.192651
0.168962	0.194101
0.166326	0.196314
0.171471	0.198518
0.167786	0.199954
0.169836	0.202197
0.176294	0.203447
0.176214	0.205581
0.175987	0.206685
0.175524	0.207532
0.177905	0.20859
0.174521	0.210325
0.174906	0.209846
0.177614	0.212178
0.17518	0.212942
0.171247	0.213451
0.172302	0.214465
0.175475	0.213093
0.182958	0.213356
0.189054	0.213617
0.19643	0.214064
0.192191	0.212498
0.190057	0.214369
0.189557	0.21428
0.192859	0.211943
0.189605	0.211738
0.189367	0.212604
0.185257	0.214098
0.178824	0.215261
0.178294	0.215233
0.175483	0.214651
0.170949	0.215362
0.168438	0.214627
0.174738	0.215974
0.178132	0.216088
0.174064	0.215796
0.182028	0.215547
0.175632	0.213956
0.180602	0.214551
0.178338	0.212113
0.178782	0.212278
0.179372	0.211814
0.175567	0.214395
0.172558	0.213712
0.172615	0.213157
0.174786	0.21319
0.174137	0.211609
0.178643	0.212504
0.172131	0.210512
0.180009	0.208959
0.181964	0.20704
0.178704	0.205201
0.181099	0.204611
0.184308	0.202975
0.18678	0.202085
0.19165	0.201011
0.193901	0.200225
0.200894	0.198742
0.204223	0.198684
0.212005	0.199685
0.21555	0.200306
0.219549	0.198945
0.218289	0.198364
0.217278	0.19762
0.21244	0.19757
0.213864	0.198297
0.214325	0.198819
0.217753	0.199222
0.223916	0.200266
0.226249	0.198972
0.227388	0.198791
0.230789	0.198738
0.232167	0.198826
0.239208	0.199294
0.23551	0.199839
0.237785	0.200612
0.237183	0.200727
0.240696	0.201446
0.237422	0.201677
0.237654	0.203161
0.239843	0.204995
0.242218	0.206944
0.240475	0.206812
0.240324	0.206462
0.243103	0.207227
0.24154	0.206745
0.243451	0.20476
0.245882	0.204716
0.254431	0.203548
0.251169	0.202019
0.253106	0.200963
0.259108	0.201131
0.259727	0.200503
0.260231	0.199931
0.266409	0.200567
0.266927	0.200811
0.268513	0.202165
0.277594	0.204974
0.286607	0.206922
0.289016	0.209762
0.293745	0.211713
0.303127	0.215038
0.316092	0.220445
0.329303	0.224265
0.341732	0.226626
0.351172	0.230392
0.358959	0.23226
0.362417	0.235069
0.356439	0.23757
0.355726	0.237113
0.360593	0.23816
0.358507	0.239437
0.363545	0.240847
0.36533	0.240713
0.357213	0.242271
0.353133	0.242809
0.359442	0.242886
0.356054	0.242336
0.357147	0.242035
0.354048	0.240487
0.357867	0.23918
0.355853	0.237337
0.356023	0.239651
0.350131	0.240349
0.348933	0.239338
0.341304	0.239986
0.338532	0.239884
0.335258	0.240455
0.339457	0.240691
0.34245	0.240912
0.345376	0.240843
0.338579	0.241208
0.337208	0.240405
0.342216	0.239138
0.340236	0.238408
0.339882	0.236756
0.339775	0.235742
0.349435	0.236304
0.351137	0.23629
0.344745	0.235634
0.339249	0.235407
0.339779	0.234524
0.336954	0.232877
0.337489	0.232265
0.338447	0.232905
0.337379	0.230848
0.334083	0.229126
0.331227	0.22898
0.327338	0.228742
0.331785	0.229655
0.333436	0.230595
0.33252	0.23026
0.321649	0.230308
0.32502	0.230296
0.324452	0.232576
0.321957	0.232798
0.317898	0.23125
0.319411	0.23192
0.318086	0.233407
0.31912	0.233323
0.323643	0.23221
0.324652	0.231278
0.321335	0.232691
0.325483	0.232506
0.322915	0.231066
0.324326	0.228965
0.32977	0.229223
0.332288	0.229452
0.329572	0.229515
0.329599	0.22865
0.326447	0.227361
0.322975	0.230373
0.317818	0.230837
0.317286	0.231311
0.313404	0.232879
0.31011	0.233335
0.314045	0.234811
0.310517	0.234379
0.312666	0.236082
0.312344	0.237554
0.315746	0.238893
0.316995	0.240647
0.315966	0.24252
0.31667	0.244978
0.321858	0.247096
0.322641	0.248848
0.322429	0.250519
0.322956	0.253448
0.320446	0.255408
0.324443	0.257684
0.324962	0.257718
0.32869	0.259879
0.330885	0.260558
0.330594	0.262085
0.333553	0.26402
0.335576	0.264597
0.341775	0.264582
0.344755	0.26507
0.346735	0.266501
0.348315	0.267011
0.345889	0.266286
0.347583	0.266596
0.342417	0.266477
0.341577	0.268467
0.340846	0.270317
0.339579	0.268409
0.335731	0.26543
0.329116	0.265153
0.324326	0.265348
0.325664	0.263977
0.321674	0.2625
0.311421	0.260317
0.307902	0.260181
0.307104	0.261042
0.308873	0.262176
0.309979	0.262278
0.300753	0.260022
0.293649	0.260161
0.298951	0.261065
0.301626	0.261234
0.294863	0.260459
0.299344	0.258899
0.299256	0.259023
0.29587	0.258984
0.29459	0.260104
0.300253	0.259589
0.305448	0.260473
0.307997	0.259451
0.304631	0.25967
0.308494	0.258392
0.308811	0.256505
0.309919	0.256171
0.302793	0.255301
0.308635	0.255315
0.30502	0.255342
0.30337	0.25593
0.303879	0.255758
0.303304	0.253969
0.305367	0.254086
0.30712	0.253766
0.304297	0.255342
0.300447	0.254134
0.297951	0.253584
0.298504	0.2527
0.298304	0.252088
0.301517	0.251595
0.301629	0.251892
0.300457	0.250345
0.295484	0.251177
0.302906	0.249517
0.308077	0.247554
0.306542	0.246879
0.307728	0.244794
0.313024	0.24306
0.306045	0.241623
0.301733	0.241333
0.308796	0.241025
0.309498	0.240064
0.313604	0.241294
0.311377	0.238937
0.31443	0.237747
0.311528	0.238244
0.307876	0.237441
0.307024	0.23698
0.314027	0.238699
0.315619	0.241028
0.315959	0.24042
0.322368	0.238684
0.321686	0.239643
0.325083	0.237724
0.326545	0.238553
0.330279	0.238649
0.340991	0.238931
0.337706	0.238856
0.34433	0.237672
0.353952	0.238582
0.356801	0.238304
0.358232	0.238576
0.363092	0.239731
0.367515	0.240643
0.365269	0.241266
0.36498	0.242618
0.368954	0.245552
0.376397	0.246429
0.382868	0.246905
0.388206	0.248237
0.398203	0.253319
0.409585	0.260748
0.42646	0.267973
0.443552	0.276024
0.460388	0.286099
0.479089	0.298962
0.495537	0.308626
0.505221	0.315325
0.503745	0.318648
0.497993	0.317809
0.49046	0.31276
0.484727	0.307105
0.480682	0.299994
0.47	0.291693
0.458428	0.285094
0.448714	0.27819
0.435803	0.272973
0.425495	0.266733
0.416142	0.261486
0.404073	0.25657
0.39793	0.251892
0.391008	0.248973
0.38053	0.245861
0.373412	0.243141
0.369353	0.241127
0.367173	0.238422
0.357959	0.237974
0.355022	0.235781
0.346376	0.23405
0.336721	0.23398
0.334042	0.233732
0.336019	0.233685
0.337151	0.232961
0.337558	0.231113
0.34035	0.230025
0.342158	0.22834
0.34268	0.227944
0.342168	0.225406
0.340182	0.223834
0.338027	0.22424
0.334844	0.223944
0.341245	0.225643
0.338196	0.224366
0.340745	0.222722
0.34036	0.219694
0.347645	0.220442
0.347147	0.219239
0.350188	0.218787
0.35225	0.218324
0.349888	0.217685
0.349578	0.217928
0.349475	0.216659
0.354177	0.217563
0.351219	0.218227
0.351069	0.216739
0.347763	0.215426
0.34601	0.215112
0.34408	0.214706
0.346368	0.213148
0.339787	0.211699
0.343727	0.211791
0.347042	0.212343
0.344674	0.211439
0.348373	0.209834
0.344115	0.209801
0.346145	0.209794
0.352829	0.209383
0.352656	0.208056
0.36091	0.208213
0.362055	0.206663
0.360337	0.206067
0.364302	0.207159
0.364304	0.207637
0.362869	0.206749
0.366925	0.204749
0.364228	0.20294
0.364841	0.203594
0.366379	0.203684
0.363817	0.202361
0.359426	0.201043
0.356745	0.201194
0.361362	0.201829
0.356741	0.200467
0.356172	0.19951
0.358499	0.199561
0.364218	0.198209
0.358557	0.197547
0.355712	0.196471
0.358004	0.198424
0.357679	0.198018
0.356893	0.196303
0.357982	0.193728
0.359366	0.194501
0.35875	0.194412
0.36278	0.19325
0.363847	0.191495
0.360283	0.193682
0.357047	0.193484
0.355832	0.193882
0.357457	0.192283
0.358293	0.1918
0.35703	0.192703
0.353597	0.194054
0.35625	0.191855
0.357671	0.19128
0.352514	0.189512
0.349633	0.18931
0.348339	0.189903
0.341982	0.191928
0.343894	0.19103
0.341491	0.189562
0.347684	0.191433
0.350544	0.194833
0.344639	0.194233
0.342308	0.193105
0.343906	0.195129
0.339417	0.194406
0.341464	0.194511
0.342032	0.194188
0.336866	0.193794
0.338732	0.193255
0.336381	0.192895
0.334617	0.19348
0.335489	0.192379
0.337313	0.191985
0.337791	0.191438
0.342735	0.191073
0.359282	0.190483
0.364743	0.191475
0.370038	0.192675
0.371938	0.193899
0.377655	0.194875
0.379484	0.195701
0.374255	0.195372
0.368918	0.19564
0.370491	0.196131
0.358089	0.195618
0.358983	0.195614
0.355144	0.195079
0.347954	0.194147
0.347095	0.194641
0.342093	0.194938
0.335148	0.195404
0.339	0.194764
0.333281	0.192987
0.322098	0.193941
0.321567	0.194461
0.322434	0.196453
0.321401	0.196988
0.317157	0.196638
0.317535	0.196016
0.313453	0.195697
0.314232	0.195463
0.315505	0.196414
0.314841	0.195759
0.311419	0.194434
0.306402	0.195087
0.29839	0.194487
0.295443	0.19386
0.293143	0.192522
0.299596	0.192576
0.302418	0.191349
0.300326	0.190987
0.299534	0.189242
0.298125	0.188453
0.298062	0.187224
0.293849	0.184521
0.295776	0.184785
0.295285	0.184138
0.296382	0.183447
0.298232	0.183376
0.301201	0.183525
0.300709	0.182214
0.294834	0.18126
0.299056	0.18126
0.302768	0.179766
0.302366	0.180477
0.30387	0.180035
0.302887	0.180734
0.304329	0.178938
0.301824	0.179145
0.30224	0.179609
0.305413	0.180744
0.303732	0.178952
0.308467	0.179563
0.305026	0.17802
0.306746	0.177287
0.310888	0.178622
0.310302	0.177383
0.313573	0.177413
0.311616	0.17678
0.313261	0.177212
0.312305	0.177598
0.316044	0.179249
0.311902	0.178682
0.3124	0.178679
0.308813	0.179449
0.311385	0.178862
0.313488	0.178845
0.311003	0.178303
0.317977	0.178389
0.321329	0.17944
0.324249	0.182324
0.325919	0.184084
0.338139	0.185825
0.346352	0.189899
0.346738	0.193172
0.347163	0.196846
0.347435	0.201423
0.344729	0.204701
0.341792	0.206455
0.334047	0.208172
0.326347	0.209151
0.322096	0.208989
0.311586	0.206578
0.306087	0.204212
0.300106	0.202787
0.291049	0.200984
0.282159	0.198363
0.274928	0.195793
0.272234	0.194473
0.267458	0.193265
0.257276	0.190639
0.247007	0.188863
0.24274	0.187443
0.234647	0.185232
0.231395	0.184869
0.23124	0.183474
0.224719	0.182125
0.213929	0.181647
0.207114	0.180283
0.205934	0.179696
0.206572	0.17853
0.208727	0.176208
0.204979	0.174062
0.203385	0.170448
0.201084	0.169596
0.195467	0.169247
0.194114	0.16727
0.186291	0.165816
0.185619	0.166283
0.181078	0.167282
0.177949	0.166194
0.17529	0.165156
0.172059	0.163424
0.170055	0.163152
0.165365	0.163546
0.161563	0.163719
0.154013	0.162901
0.150586	0.161971
0.144874	0.161425
0.145651	0.159711
0.147444	0.158768
0.138929	0.159126
0.134692	0.158497
0.138947	0.15758
0.142743	0.157529
0.141656	0.158025
0.139748	0.158196
0.136429	0.156231
0.139412	0.156934
0.13374	0.156961
0.13108	0.157665
0.125575	0.157309
0.12638	0.15727
0.124543	0.157776
0.120225	0.158798
0.12255	0.159327
0.121196	0.160778
0.120147	0.161513
0.113779	0.161837
0.115189	0.162074
0.116443	0.164381
0.116735	0.165245
0.119481	0.166183
0.123691	0.16769
0.118899	0.16881
0.120597	0.168652
0.122773	0.169267
0.12488	0.169938
0.131472	0.17046
0.134225	0.171116
0.132323	0.172013
0.134297	0.171203
0.135167	0.171709
0.143159	0.17252
0.134408	0.171445
0.144173	0.173377
0.140644	0.172368
0.133363	0.17271
0.131513	0.172929
0.133712	0.174065
0.135845	0.175059
0.133048	0.173871
0.134131	0.17438
0.135869	0.175117
0.137035	0.17498
0.135694	0.176391
0.132352	0.175278
0.131219	0.175254
0.134049	0.174145
0.139861	0.17471
0.137734	0.175148
0.137595	0.175468
0.130773	0.175098
0.118581	0.174119
0.121612	0.1747
0.126672	0.175296
0.123199	0.17511
0.121985	0.175714
0.118251	0.17528
0.126893	0.177838
0.129172	0.179242
0.124573	0.179758
0.136152	0.179856
0.139334	0.179392
0.14283	0.180589
0.146742	0.179296
0.152241	0.177379
0.151284	0.176508
0.154093	0.177536
0.159706	0.179521
0.159588	0.18195
0.165519	0.181515
0.166385	0.182934
0.168286	0.183435
0.167934	0.183796
0.172513	0.185255
0.181971	0.191627
0.208664	0.2072
0.253622	0.238906
0.310412	0.282595
0.34549	0.308591
0.345242	0.314089
0.341836	0.304823
0.330507	0.287769
0.308109	0.266429
0.286549	0.248525
0.262223	0.231755
0.255158	0.217668
0.238717	0.206455
0.225029	0.200215
0.211349	0.192382
0.206899	0.188132
0.200072	0.185868
0.193921	0.18262
0.186251	0.17911
0.184628	0.177434
0.178064	0.175077
0.174551	0.174781
0.174774	0.174039
0.167485	0.172916
0.166794	0.172312
0.163103	0.172628
0.158865	0.172073
0.155184	0.172795
0.149026	0.173749
0.147047	0.1734
0.149439	0.175365
0.16136	0.17758
0.172059	0.181368
0.1799	0.186123
0.183474	0.188783
0.182531	0.189516
0.182073	0.190616
0.184574	0.188494
0.179585	0.184871
0.176829	0.183454
0.16969	0.183502
0.166403	0.179911
0.166609	0.177247
0.165846	0.175293
0.160311	0.174474
0.154731	0.172975
0.154785	0.169792
0.152791	0.168472
0.148466	0.167567
0.152542	0.166216
0.146979	0.166103
0.145799	0.164282
0.142517	0.162037
0.144	0.161392
0.144083	0.16073
0.141739	0.159636
0.142705	0.159424
0.144546	0.159295
0.152099	0.159247
0.150861	0.159115
0.153331	0.158389
0.154374	0.158267
0.160082	0.158012
0.1648	0.15783
0.170782	0.157564
0.167733	0.159302
0.16879	0.158549
0.167873	0.157669
0.168031	0.157065
0.171007	0.157015
0.17752	0.157537
0.175156	0.155954
0.174407	0.15616
0.176921	0.156523
0.179521	0.15661
0.176552	0.153999
0.17512	0.153551
0.166049	0.153658
0.162456	0.153586
0.165391	0.153907
0.16572	0.15432
0.165799	0.153792
0.164617	0.153952
0.163488	0.155418
0.163717	0.156453
0.165503	0.157944
0.167432	0.158772
0.171133	0.158076
0.172238	0.159515
0.175426	0.159621
0.180589	0.161892
0.186187	0.161568
0.191641	0.161969
0.199553	0.162046
0.208568	0.162906
0.215676	0.164748
0.221905	0.164826
0.221005	0.166013
0.21588	0.166
0.216047	0.164362
0.212748	0.164403
0.204553	0.162127
0.202707	0.16237
0.197108	0.162515
0.190601	0.163129
0.189828	0.164024
0.185279	0.163135
0.179325	0.163847
0.18028	0.165139
0.175553	0.165305
0.171346	0.165861
0.173536	0.168434
0.176168	0.172791
0.182384	0.177815
0.181767	0.179755
0.175932	0.181673
0.171797	0.182214
0.172712	0.182392
0.169764	0.180469
0.173766	0.180505
0.170368	0.181412
0.16636	0.180054
0.163284	0.178265
0.160551	0.177636
0.157001	0.175707
0.150602	0.174767
0.151273	0.172742
0.145325	0.171901
0.139374	0.170847
0.143378	0.173129
0.152982	0.175216
0.165197	0.176125
0.175461	0.179048
0.187689	0.184864
0.200754	0.18927
0.212142	0.193079
0.215945	0.196761
0.227265	0.199971
0.227215	0.200519
0.226686	0.200318
0.230896	0.199347
0.230913	0.197566
0.229532	0.195037
0.222668	0.191588
0.213882	0.186483
0.205365	0.18255
0.203368	0.178553
0.194033	0.174739
0.179891	0.171645
0.17393	0.169279
0.161014	0.168002
0.147559	0.165131
0.14123	0.163065
0.132843	0.160949
0.125099	0.159911
0.120292	0.159136
0.117526	0.157498
0.112424	0.157034
0.109872	0.157188
0.107007	0.155741
0.0991101	0.157069
0.0905769	0.156954
0.0853332	0.157476
0.076157	0.157583
0.0795067	0.157696
0.0802698	0.157303
0.0740054	0.156218
0.0677351	0.156191
0.0655735	0.156373
0.0596615	0.157169
0.0544228	0.157542
0.0525493	0.156201
0.0475222	0.155798
0.0505759	0.15586
0.0432284	0.155282
0.0462166	0.153964
0.0548447	0.153216
0.0627513	0.15284
0.0604758	0.15201
0.0542397	0.152628
0.0454884	0.153442
0.0446454	0.152588
0.0480904	0.154026
0.0445911	0.154895
0.0480986	0.156221
0.0508469	0.156833
0.0516094	0.155643
0.0573538	0.155705
0.0519997	0.153793
0.053417	0.15339
0.05842	0.152724
0.0685004	0.152938
0.0825039	0.155191
0.108416	0.160218
0.127307	0.169493
0.154238	0.179961
0.165759	0.189406
0.181405	0.197813
0.188616	0.203377
0.192054	0.203504
0.188343	0.201425
0.186231	0.197917
0.181324	0.193083
0.168253	0.187882
0.157715	0.1828
0.151966	0.177123
0.145546	0.17111
0.137937	0.164283
0.129832	0.158711
0.124116	0.154925
0.121365	0.152863
0.114465	0.150189
0.108726	0.148174
0.107084	0.146776
0.0993018	0.144518
0.104818	0.143437
0.10956	0.144132
0.112603	0.147087
0.111472	0.147177
0.1085	0.146588
0.107069	0.145451
0.101842	0.145109
0.0938439	0.144572
0.0884924	0.144909
0.0826435	0.145134
0.077231	0.14472
0.0692982	0.146168
0.062488	0.145885
0.0568557	0.14522
0.0549302	0.144251
0.0497703	0.144795
0.0438329	0.144637
0.0436157	0.145635
0.0414788	0.147562
0.0413046	0.147296
0.049258	0.148234
0.0495666	0.148283
0.0486503	0.14982
0.0515712	0.149296
0.0570668	0.149939
0.05774	0.150548
0.0572939	0.150392
0.0513536	0.150822
0.0498612	0.150938
0.0487034	0.151037
0.0448062	0.153155
0.0453849	0.151894
0.043514	0.152631
0.0456384	0.152478
0.0456137	0.153665
0.0416757	0.153792
0.0462434	0.154258
0.0427902	0.15406
0.0485672	0.155391
0.0454152	0.155317
0.0488789	0.155416
0.0511104	0.154971
0.051834	0.15657
0.0505386	0.156877
0.0623704	0.159225
0.071948	0.160646
0.070298	0.162238
0.0679447	0.163682
0.0639453	0.163937
0.0678591	0.164578
0.0693432	0.164636
0.0663219	0.164633
0.0615611	0.164617
0.0570798	0.165118
0.0557385	0.166031
0.0470997	0.167857
0.0573163	0.171303
0.066028	0.175892
0.0685762	0.181801
0.0786482	0.185433
0.0847282	0.189079
0.0874852	0.18981
0.0907879	0.191536
0.094669	0.191217
0.100492	0.192317
0.102217	0.19291
0.10133	0.192397
0.104215	0.191387
0.105932	0.192416
0.101472	0.191782
0.108943	0.191479
0.111225	0.190019
0.109971	0.188189
0.103094	0.186971
0.10279	0.185413
0.0948962	0.184433
0.0944625	0.183649
0.0918238	0.182165
0.0924999	0.18179
0.0887501	0.180524
0.0886398	0.181757
0.0952273	0.182663
0.101673	0.183961
0.101182	0.182523
0.0984593	0.182571
0.0936343	0.181862
0.088628	0.1813
0.0916952	0.180588
0.0927925	0.181764
0.0939866	0.180799
0.0938723	0.180861
0.0924182	0.17941
0.0867016	0.178605
0.0852204	0.177317
0.0794307	0.177657
0.0819574	0.177243
0.0736489	0.175735
0.0738854	0.176129
0.0760689	0.176005
0.0659981	0.1757
0.0681778	0.175713
0.0656001	0.176122
0.0617882	0.176237
0.0576594	0.175839
0.0550901	0.176123
0.0547121	0.175888
0.0521524	0.1745
0.052708	0.1745
0.0555776	0.173733
0.0550451	0.171368
0.0517587	0.171218
0.0478764	0.170778
0.0441863	0.169001
0.0448015	0.167262
0.041503	0.166599
0.0398604	0.165702
0.0364184	0.1643
0.0371182	0.163759
0.0385591	0.162512
0.0387977	0.162721
0.0416432	0.161639
0.0464544	0.160939
0.0455112	0.161542
0.047046	0.160756
0.0492763	0.158872
0.050543	0.159097
0.0524457	0.157316
0.0570389	0.157245
0.0594822	0.157695
0.0607925	0.157598
0.0612445	0.158883
0.0600482	0.158087
0.0658318	0.157383
0.0619817	0.155802
0.0612461	0.156715
0.0621417	0.157217
0.0612293	0.157635
0.0604139	0.158318
0.0530453	0.158412
0.0538448	0.15862
0.0562132	0.15834
0.0583099	0.157685
0.0594836	0.156449
0.0575605	0.156807
0.0593818	0.158497
0.0603478	0.159973
0.0693682	0.161818
0.0755328	0.163222
0.0915122	0.167592
0.106606	0.172562
0.116158	0.17782
0.122528	0.181303
0.118244	0.181069
0.112237	0.17892
0.103212	0.175478
0.0996179	0.173344
0.0862663	0.171191
0.0774072	0.168213
0.0738824	0.165229
0.0664378	0.163872
0.0635596	0.162702
0.0583436	0.162088
0.0549883	0.161878
0.0542439	0.161031
0.0514785	0.16153
0.0489836	0.161195
0.0442426	0.16137
0.0421884	0.161713
0.0400003	0.163996
0.0398751	0.163996
0.0376419	0.163932
0.0378596	0.163322
0.041617	0.165033
0.0398886	0.16453
0.0322313	0.165989
0.0295315	0.167411
0.02437	0.168164
0.0187857	0.167832
0.012638	0.168916
0.00787348	0.168395
0.00770237	0.170444
0.0034511	0.169902
-0.0018317	0.169853
-0.00173949	0.169908
0.00209136	0.170947
0.00407129	0.171335
0.0067789	0.171846
0.0115	0.171338
0.018742	0.170779
0.0185556	0.169257
0.0124134	0.169715
0.0049778	0.168785
0.0092893	0.16771
0.00540611	0.167554
0.0036382	0.167567
-0.000414594	0.167951
-0.000775591	0.168214
-0.00265412	0.166772
-0.00651024	0.166028
-0.0122642	0.165927
-0.0141762	0.165599
-0.0119495	0.165308
-0.0138977	0.16589
-0.0117332	0.166843
-0.0125414	0.167151
-0.0192988	0.16753
-0.0181073	0.166992
-0.0147236	0.166032
-0.00990926	0.164702
-0.013308	0.163484
-0.0130133	0.16369
-0.00837777	0.163173
-0.00679483	0.164007
-0.00712824	0.164175
-0.00232128	0.164492
0.00200156	0.164956
0.00126184	0.16518
0.00971353	0.166488
0.0123843	0.167727
0.0108785	0.167838
0.0184016	0.167597
0.0205749	0.16666
0.0229029	0.166821
0.0271585	0.16736
0.0331737	0.167616
0.0388563	0.168032
0.0394322	0.169862
0.0390106	0.170813
0.037291	0.170129
0.0393175	0.170146
0.0368117	0.170322
0.0419207	0.170292
0.0444589	0.170949
0.0460749	0.171111
0.0495692	0.171588
0.0493454	0.172287
0.0532212	0.172626
0.0621509	0.173198
0.0679052	0.174012
0.0693179	0.173495
0.0739752	0.174752
0.0735752	0.175319
0.0723965	0.177841
0.0749787	0.178346
0.0838661	0.177903
0.0995698	0.178561
0.108657	0.181
0.1191	0.18358
0.125188	0.186951
0.13236	0.187417
0.134888	0.187595
0.127743	0.186376
0.120824	0.18459
0.114957	0.183294
0.112779	0.181128
0.111194	0.179926
0.103476	0.177403
0.101265	0.175373
0.100446	0.175912
0.0992169	0.176215
0.100485	0.17667
0.102072	0.176195
0.0940514	0.175832
0.0956654	0.173915
0.096703	0.172859
0.100096	0.172608
0.0974148	0.174074
0.0951526	0.175104
0.102228	0.176943
0.100213	0.176215
0.0951406	0.176151
0.0920966	0.176216
0.090571	0.174869
0.0928599	0.173944
0.0928058	0.173828
0.0868277	0.172691
0.0832393	0.171966
0.0825804	0.173525
0.0809434	0.173097
0.0746569	0.173078
0.0772434	0.172571
0.0733951	0.172229
0.0732887	0.172284
0.0747327	0.171801
0.0794464	0.171881
0.0746472	0.171794
0.0699593	0.170911
0.0731401	0.169694
0.0762074	0.171327
0.0769932	0.170905
0.0807791	0.169865
0.0813556	0.170702
0.0814411	0.169667
0.077842	0.168421
0.0760269	0.16753
0.0775597	0.167909
0.0725084	0.167488
0.0719086	0.168643
0.0762104	0.168601
0.0750907	0.167379
0.0736199	0.166359
0.0772541	0.167188
0.0773486	0.166475
0.0733938	0.165138
0.0698824	0.164343
[truncated: 23,003 more rows]

## Sheet: Fig_2
Figure 2c		Figure 2d			Figure 2e
Histogram of inhibitory charge transfer		IPSC Delay Histogram			DVm vs IPSC charge scatter plot
n = 56 cells		n = 32			n = 21
	IPSC Charge (pC)	Delay from swim onset (ms)			IPSC charge (pC)	DVm (mV)
IPSC_Charge < 0.8 pC	-0.5065	-			-0.2374	-0.849308
	-0.255067	-			-0.0818	0.152076
	-0.2374	-			-0.0159	-1.67771
	-0.19995	-			-0.0107	-1.37449
	-0.0818	-			0.0376667	0.161855
	-0.0159	-			0.0671769	-0.768175
	-0.0107	-			0.0745667	-0.529065
	-0.00015	-			0.156043	0.10532
	0.0255909	-			0.80896	-2.41996
	0.0376667	-			0.8427	-1.01552
	0.0671769	-			0.8863	0.0112141
	0.0745667	-			0.9939	-1.77004
	0.148633	-			1.0203	-1.27326
	0.156043	-			1.69874	-2.57319
	0.19335	-			1.77022	-1.09387
	0.1939	-			1.80066	-0.104617
	0.274962	-			1.9748	-3.14177
	0.283233	-			2.50048	-2.94968
	0.3889	-			3.3948	-5.1264
	0.4221	-			8.88247	-4.49348
	0.662875	-			10.5601	-2.43346
	0.67785	-
	0.716169	-			Spearman correlation coefficient:		-0.6506
	0.76625	-			p-value:		0.0018
IPSC_Charge > 0.8 pC	0.80896	82.8
	0.8427	90.4167
	0.8863	115.889
	0.9149	136.5
	0.9939	93.85
	1.0203	160.667
	1.32368	100.8
	1.3706	151.4
	1.3949	115
	1.4036	125.8
	1.47658	119.317
	1.49985	68.85
	1.56478	116.675
	1.69874	120.033
	1.77022	121.45
	1.7752	138.433
	1.80066	123.525
	1.8142	120.125
	1.87575	112.785
	1.9376	93.45
	1.9748	81.65
	2.04058	144.15
	2.28861	191.456
	2.48613	131.5
	2.50048	190.02
	2.66472	112.475
	3.1474	119.088
	3.18655	120.4
	3.3948	193.05
	7.13668	138.84
	8.88247	113.75
	10.5601	132.275

## Sheet: Fig_3
	Figure 3d: Summed Swim Power (mV.s)					Figure 3e: Direction Index					Figure 3f: IPSC Charge (pC)					Figure 3g: IPSC Delay (ms)					Figure 3h: 3-dim Scatter plot
	Swim Type:					Swim Type:					Swim Type:					Swim Type:					Spontaneous (0)				Small Stim. (1)				Large Stim. (2)				Looming Stim. (3)
	Spontaneous (0)	Small Stim. (1)	Large Stim. (2)	Looming Stim. (3)		Spontaneous (0)	Small Stim. (1)	Large Stim. (2)	Looming Stim. (3)		Spontaneous (0)	Small Stim. (1)	Large Stim. (2)	Looming Stim. (3)		Spontaneous (0)	Small Stim. (1)	Large Stim. (2)	Looming Stim. (3)		Power_ipsi (mV.s)	Power_contra (mV.s)	IPSC_charge (pC)		Power_ipsi (mV.s)	Power_contra (mV.s)	IPSC_charge (pC)		Power_ipsi (mV.s)	Power_contra (mV.s)	IPSC_charge (pC)		Power_ipsi (mV.s)	Power_contra (mV.s)	IPSC_charge (pC)
	0.144	0.654	0.481	0.676		-0.5169	0.7157	-0.3686	-0.001		-0.076	0.0778	0.1973	0.025		447.2	363	168.3	397.6		0.513	0.347	0.7856		0.657	1.715	1.0206		0.403	0.831	0.7183		0.785	1.319	1.1232
	0.193	0.74	0.953	0.988		0.3587	0.4484	-0.855	0.0295		0.1815	0.1759	0.2381	0.0748		257.4	53.5	310.5	208.6		0.777	0.387	0.4217		0.776	0.54	1.3591		0.582	1.435	2.5405		0.774	1.162	0.8608
	0.321	0.982	1.026	1.032		0.204	0.1367	-0.0583	-0.5559		0.3403	0.284	0.4902	0.5355		200.7	263.6	101.4	114.9		0.194	0.428	0.7803		0.99	0.4	1.1427		0.826	1.868	1.5819		0.935	1.788	3.265
	0.351	0.997	1.105	1.143		-0.8846	0.0615	-0.3067	-0.3994		0.4217	0.4814	0.5823	0.5742		126.4	151.8	165.6	131.7		0.295	0.458	1.1438		0.914	0.23	1.2377		0.859	1.371	0.6083		0.527	1.262	1.675
	0.421	1.079	1.196	1.279		-0.5299	0.0608	0.1555	-0.3732		0.4524	0.5137	0.6083	0.636		118	92.4	38.8	89.1		0.707	1.03	0.9134		0.536	0.204	0.4814		1.892	1.652	0.2381		0.563	1.203	1.2364
	0.546	1.102	1.234	1.329		-0.3916	0.6124	-0.3465	0.0182		0.4876	0.6336	0.651	0.6432		117.3	132.3	165.5	213.7		0.694	0.782	0.8515		2.144	1.58	0.284		1.399	2.158	2.4331		0.885	2.379	1.6413
	0.577	1.144	1.241	1.409		-0.4835	0.5983	-0.2864	-0.4184		0.51	0.6693	0.7183	0.7637		305.4	260.3	109.6	89		0.548	0.433	0.5449		0.591	0.836	1.2584		0.64	2.438	1.5465		0.937	1.273	0.6432
	0.588	1.153	1.255	1.484		-0.4187	-0.2476	-0.6604	-0.4579		0.5449	0.7764	0.9262	0.8608		34.2	107.4	148.8	82.8		0.493	1.014	0.4524		0.883	0.38	1.289		0.63	1.476	0.4902		0.788	1.335	1.018
	0.619	1.157	1.256	1.512		0.293	0.7646	-0.7537	-0.3002		0.5653	0.8928	1.0662	1.0034		191.2	104.7	160.5	153.6		0.502	0.992	1.1617		0.956	0.56	1.0329		0.5	1.914	2.2418		1.265	1.737	1.9063
	0.622	1.263	1.564	1.573		-0.3765	0.3982	0.0922	0.5127		0.5666	0.8934	1.1841	1.018		186.5	115.2	119.2	124.3		1.142	0.777	1.2565		0.529	0.468	0.5137		1.177	2.387	1.7513		0.938	1.578	1.813
	0.622	1.275	1.701	1.589		-0.3512	0.0133	0.1899	-0.4069		0.5716	0.9378	1.2803	1.0246		207.7	200.7	85.5	133.6		0.584	0.479	0.7892		0.73	0.568	1.1447		1.012	0.689	2.3738		0.723	1.406	1.1928
	0.658	1.298	1.751	1.606		-0.5437	0.1246	-0.7747	0.4468		0.5839	1.0206	1.288	1.0392		127	83.8	102	102.8		0.381	0.327	0.5653		0.888	0.214	2.4339		0.155	1.101	1.5399		0.817	1.326	0.7637
	0.681	1.316	1.755	1.626		-0.0796	0.1793	-0.0596	-0.3448		0.5982	1.0329	1.3212	1.114		143.5	43.2	151.2	163.5		0.992	0.515	0.4876		1.021	0.136	1.9783		0.213	1.042	1.0662		0.812	1.498	0.5742
	0.687	1.326	1.806	1.701		-0.5147	0.5396	0.0411	-0.4086		0.6244	1.1427	1.4287	1.1232		229.2	171.8	180.3	83.5		0.756	0.788	0.7781		1.445	0.189	1.2298		1.471	3.168	2.8755		0.402	1.082	1.2552
	0.688	1.331	1.905	1.726		-0.7536	0.1077	-0.5332	-0.2593		0.6539	1.1447	1.5399	1.1813		166.5	230.7	75.8	31.9		0.563	0.719	0.5839		0.561	0.093	2.9129		0.069	0.884	1.7446		0.943	3.138	1.6914
	0.708	1.39	2.012	1.766		0.076	0.4243	-0.0408	-0.3626		0.6543	1.1953	1.5465	1.1829		191.8	123.6	112.8	67.2		0.875	0.194	0.8068		1.021	0.305	2.6411		0.197	1.554	1.2803		0.554	2.26	0.636
	0.724	1.427	2.017	1.789		0.2318	-0.1722	-0.4233	-0.411		0.6846	1.2298	1.5819	1.1928		57.4	49.5	30.4	110.4		0.98	0.485	1.0632		1.138	0.331	2.6982		1.332	2.044	1.4287		1.72	1.192	3.8546
	0.724	1.443	2.106	1.823		0.1472	-0.4775	-0.4018	0.5636		0.6969	1.2377	1.5869	1.2042		204.5	147.2	94.2	192.3		0.37	0.685	1.1466		0.671	1.346	1.2952		1.465	2.359	0.9262		0.807	2.878	1.114
	0.741	1.469	2.179	1.926		-0.7728	0.5488	-0.4481	-0.1487		0.7136	1.2584	1.6265	1.2184		160.4	173.1	145.8	97.6		1.212	0.495	1.6436		0.961	0.687	1.556		0.854	0.71	1.5869		0.679	1.693	1.1813
	0.753	1.516	2.23	1.934		-0.2163	0.2609	-0.2293	-0.2554		0.7781	1.289	1.6722	1.2364		156.2	51.6	119.4	164.9		1.016	0.376	0.9016		0.975	1.087	1.8199		1.771	1.441	1.9989		1.065	2.271	3.6193
	0.762	1.578	2.236	1.936		-0.1833	0.2152	-0.1098	-0.2002		0.7803	1.2952	1.6821	1.2552		74.3	136	191.1	141		0.532	1.016	1.1759		1.33	0.436	1.7666		0.763	1.917	1.9901		1.143	2.02	3.5685
	0.768	1.634	2.414	1.95		-0.217	0.7684	-0.5861	-0.2284		0.7856	1.3114	1.7446	1.2704		43.4	77.5	75.7	107		0.895	0.963	0.6539		0.944	1.099	0.6336		1.147	1.521	1.3212		0.482	1.763	3.5951
	0.773	1.642	2.541	2.104		-0.3822	0.3286	-0.4925	-0.2539		0.7892	1.346	1.7513	1.5057		119.9	57.5	124.3	109.7		0.518	0.564	1.1825		0.539	1.289	2.0396		0.645	1.896	0.1973		0.339	1.792	2.0813
	0.781	1.645	2.622	2.123		-0.4076	0.2206	-0.1109	-0.2578		0.8053	1.3591	1.8884	1.6413		132.1	86.2	162.7	129.3		0.536	1.209	0.8053		0.377	1.066	0.6693		2.441	1.085	2.7342		0.685	1.864	2.4383
	0.783	1.648	2.668	2.129		0.2281	0.1663	-0.1402	-0.3207		0.8068	1.4961	1.8973	1.675		135.5	30.4	163	112		0.15	0.508	0.6543		0.901	0.795	1.3114		1.289	2.481	1.6821		0.43	2.022	1.2704
	0.805	1.696	2.68	2.131		-0.3091	0.0624	-0.4306	-0.6819		0.8494	1.556	1.9901	1.6914		237.6	79.2	87.6	122.1		0.183	0.632	1.0188		0.572	0.507	0.1759		1.107	1.9	1.9985		0.725	1.521	1.0392
	0.815	1.766	2.694	2.143		-0.55	0.5059	-0.387	-0.2376		0.8515	1.5843	1.9985	1.813		31.4	172.5	167.5	126.5		0.6	0.547	1.3878		1.242	0.835	0.7764		1.446	1.396	3.0596		3.631	3.706	2.343
	0.84	1.809	2.803	2.21		-0.1933	-0.4214	0.0584	-0.1519		0.8624	1.6503	1.9989	1.9063		266.7	160	128	106.2		0.372	0.736	1.4716		1.835	1.025	0.8928		1.133	2.184	1.288		1.072	1.265	0.5355
	0.845	1.828	2.811	2.22		-0.0198	-0.4101	-0.1104	-0.5712		0.9008	1.7666	2.0294	2.0813		119.4	45.6	137.2	101.9		0.756	0.661	1.2029		1.543	0.992	1.1953		1.166	1.456	1.6722		0.689	1.66	1.2042
	0.854	1.89	2.815	2.236		-0.1622	0.3532	-0.6317	-0.2478		0.9016	1.8199	2.2418	2.1607		164.2	74.5	94.5	101.9		0.692	1.936	1.6893		1.091	0.551	2.76		0.94	0.866	2.0294		0.677	0.652	0.0748
	0.86	1.893	2.842	2.245		0.1927	0.3442	0.0174	-0.5708		0.9134	1.9036	2.3738	2.343		110.2	194.8	48.6	56.3		0.333	0.68	1.0966		2.342	0.392	2.4163		2.019	1.59	1.8884		0.875	2.31	1.0246
	0.871	1.895	2.886	2.246		-0.592	0.3638	-0.2272	-0.3545		0.9313	1.9081	2.4331	2.3633		245.4	145.2	83.3	110.5		0.184	1.512	0.9008		1.44	0.492	1.346		1.25	1.561	0.5823		0.82	1.106	0.025
	0.887	1.932	2.889	2.31		0.0485	0.4905	-0.2147	-0.297		1.0188	1.9783	2.5405	2.4383		237.7	80.3	75.9	91.9		0.863	2.075	1.5809		2.309	0.435	0.8934		2.037	2.387	2.9871		0.797	2.091	1.5057
	0.899	1.937	3.007	2.327		-0.2034	0.2833	-0.2637	-0.297		1.0457	2.0396	2.7051	2.4894		191.2	118.9	136.8	86		0.193	0.128	1.3706		0.737	0.594	1.5843		2.181	2.839	3.5427		1.793	1.093	3.477
	0.913	2.017	3.078	2.337		-0.1609	-0.3347	-0.5839	-0.083		1.0632	2.0509	2.7147	2.4994		105.7	136.6	109	80.9		1.769	1.621	0.3403		2.104	1.712	2.0509		2.329	2.95	2.7147		1.425	0.398	1.2184
	0.915	2.043	3.079	2.349		-0.7182	-0.0754	-0.1386	-0.4134		1.0781	2.1098	2.7342	2.8705		144.5	168.2	110.6	38.4		1.285	2.715	3.2462		4.405	2.393	3.5063		1.483	1.32	1.6265		1.19	0.383	1.1829
	0.924	2.062	3.186	2.372		0.0411	-0.0542	-0.5091	-0.4275		1.0966	2.1734	2.8388	2.8948		99.7	149.8	128.7	98.8		0.687	2.551	0.5982		2.008	0.98	2.7363		0.445	1.46	1.8973		1.68	2.899	3.3138
	0.931	2.077	3.212	2.452		-0.0821	0.1964	0.1027	-0.6492		1.1438	2.2626	2.8755	3.0478		59.7	125	93.4	124		0.491	0.605	1.4265		2.581	1.365	2.2626		0.782	2.404	2.7051		0.476	1.744	2.8948
	0.936	2.081	3.317	2.492		-0.1021	-0.0389	-0.3171	-0.04		1.1466	2.4163	2.9871	3.0781		0	62.3	126	83		0.985	1.194	1.0457		2.487	1.005	2.1098		1.134	1.755	0.651		1.265	2.6	3.5226
	0.952	2.097	3.376	2.493		-0.5104	-0.7194	-0.2108	-0.0656		1.1501	2.4339	3.0596	3.265		134	73.8	139.6	115.3		0.504	1.141	1.5467		2.382	0.847	1.4961		1.996	1.563	3.2307		0.965	2.23	2.4894
	0.956	2.291	3.519	2.516		-0.0377	0.0572	-0.0793	-0.2545		1.1617	2.4908	3.0654	3.3138		186.4	173.5	153	83.6		1.597	1.31	1.5955		0.523	1.286	2.5086		1.748	2.147	9.3668		1.421	1.249	1.0034
	0.973	2.372	3.526	2.549		-0.4504	-0.4461	0.3845	-0.4627		1.1759	2.5086	3.2307	3.4719		106.5	138.6	128.6	68.3		0.318	1.537	2.1798		1.772	0.768	3.0003		1.326	1.753	2.8388		0.818	1.509	3.6263
	0.981	2.455	3.544	2.635		0.1175	0.5013	0.0677	-0.4576		1.1771	2.6411	3.5427	3.477		65.2	65.2	110.4	41		0.509	1.481	1.4104		1.838	1.203	3.1185		1.62	1.899	1.1841		1.223	2.46	4.0625
	0.986	2.535	3.557	2.67		0.1489	0.2174	-0.2134	0.0645		1.1825	2.6982	3.6888	3.5226		55.6	39.8	133.8	84.4		0.385	1.097	0.7136		2.279	0.926	0.9378		1.115	1.771	3.6888		1.009	1.859	4.3856
	0.987	2.54	3.559	2.723		-0.4218	0.3951	0.1216	-0.3133		1.1845	2.7363	3.9055	3.5685		174.2	79.1	140.3	81.7		0.1	1.206	1.4216		1.004	0.641	2.1734		0.995	1.241	3.0654		0.937	1.845	4.4067
	0.99	2.658	3.564	2.751		0.2967	0.4354	-0.3396	-0.4248		1.2029	2.76	4.0374	3.5951		89.9	95.9	145	95.3		0.303	1.302	1.7931		1.908	0.75	1.6503		0.825	0.93	3.9055		1.067	1.869	4.0237
	0.998	2.672	3.609	2.782		-0.0233	0.3532	0.1191	-0.3262		1.2505	2.8979	4.1852	3.6193		175.4	23.2	174.4	77.3		0.285	0.702	1.341		1.279	0.611	1.9036		0.965	1.047	5.3804		1.119	2.082	2.1607
	1	2.692	3.77	2.814		-0.6722	0.0399	-0.3162	-0.6065		1.2546	2.9129	5.3804	3.6263		139.4	44.4	146.6	125.5		0.664	1.266	2.064		1.292	0.603	1.9081		0.152	0.329	4.0374		0.41	0.999	3.0781
	1.004	2.734	3.814	2.837		-0.1707	0.7129	-0.4085	-0.0732		1.2565	2.9772	5.8811	3.7376		52.6	87.5	112.9	157.2		1.338	0.682	1.9919		1.272	0.621	3.7582		0.691	0.505	6.9318		0.72	1.214	2.4994
	1.01	2.744	3.824	2.868		-0.3826	0.6828	-0.2339	-0.2964		1.2576	3.0003	6.9318	3.8546		124.4	122.5	81	165.4		1.525	1.099	0.6846		0.959	0.619	2.8979		0.383	0.722	4.1852		1.232	2.535	5.3267
	1.013	2.86	3.895	2.886		-0.3428	0.2831	-0.1025	0.2427		1.2589	3.0718	9.3668	4.0237		56.3	152.9	68.7	109.7		1.342	0.915	1.2589		1.843	0.612	2.9772		0.483	0.543	5.8811		0.338	0.338	2.8705
	1.033	2.87	4.424	2.888		-0.6348	-0.0007	-0.0792	-0.4482		1.2766	3.1185	12.5735	4.0625		132.5	133	103	140.4		0.907	1.641	1.5098		1.243	0.694	3.0718		0.518	2.297	12.5735		1.743	1.921	3.0478
	1.036	2.988	4.639	2.912		0.0419	0.3441	-0.3657	0.1816		1.2903	3.5063	12.7949	4.3211		90.5	92	128.5	88.8		1.146	1.06	2.0002		1.211	1.08	0.0778		0.601	1.578	12.7949		0.639	1.087	5.7683
	1.04	3.041	5.02	2.936		-0.0925	0.2086	-0.1311	-0.2732		1.3167	3.5083		4.3856		126.6	160.3		112.7		1.908	0.985	2.1247		2.117	1.021	2.4908						1.162	0.444	7.121
	1.055	3.138	5.279	2.961		-0.2984	0.3493	-0.1178	-0.0192		1.341	3.5444		4.4067		130.5	109		131.6		1.172	1.22	0.6244		1.808	0.864	3.5083						0.752	1.198	3.4719
	1.063	3.205	6.646	2.99		0.0981	0.422	-0.1822	-0.3296		1.357	3.7582		5.1934		172.9	44.2		75.2		0.406	0.847	0.6969		3.031	1.558	3.5444						0.841	1.395	5.1934
	1.069	3.229		3.002		0.6376	0.4756		-0.157		1.3706	5.9366		5.3267		151.4	175.1		132.9		0.642	0.348	2.1441		0.294	1.803	5.9366						0.471	1.118	4.3211
	1.072	3.492		3.036		-0.5615	0.4246		-0.4622		1.3878			5.7683		52.5			61.1		0.4	0.219	0.5666										1.731	1.593	6.7095
	1.076	3.724		3.108		-0.1301	0.1515		-0.3946		1.4104			6.7095		116.8			111.4		0.465	0.422	1.2903										1.452	1.509	7.2746
	1.077	3.779		3.146		0.6151	0.0044		-0.3718		1.4216			7.121		104.6			56		1.153	0.589	2.0041										0.988	2.158	11.5166
	1.082	3.816		3.163		-0.042	0.1028		-0.2771		1.4265			7.2746		99.2			114.2		0.747	0.722	1.357										0.533	1.093	11.4411
	1.095	3.914		3.173		-0.8731	0.0853		-0.2749		1.4377			8.014		72.5			129.6		0.714	0.427	3.6441										1.002	1.988	10.5488
	1.096	3.946		3.185		-0.1043	0.3081		-0.4504		1.4512			9.6254		132.5			76		0.481	0.443	2.5075										1.749	3.091	8.014
	1.1	4.589		3.187		-0.2186	0.3208		-0.5847		1.4536			10.3435		92.6			90.4		1.156	1.089	1.0781										1	2.502	13.6279
	1.108	5.697		3.195		-0.3282	-0.1211		-0.3959		1.4716			10.5488		97.4			97		1.374	1.001	1.5106										0.791	1.96	10.5518
	1.108	5.705		3.201		0.5366	-0.0921		-0.3007		1.4809			10.5518		50.6			104.4		1.26	1.016	2.9131										1.15	2.023	3.7376
	1.112	6.798		3.246		-0.4909	0.2959		-0.284		1.4952			11.4411		203.9			192.4		0.42	0.516	1.7259										1.202	2.158	15.1099
	1.129			3.264		-0.5871			-0.4579		1.5098			11.5166		57.9			162.6		1.461	1.621	0.9313										1.162	2.084	14.509
	1.141			3.324		0.2516			0.0416		1.5106			13.1717		118.4			52.7		1.272	0.746	3.0918										1.196	1.296	13.1717
	1.147			3.336		0.0455			-0.3615		1.5265			13.6279		142.4			104.5		1.026	1.658	0.5716										0.503	1.198	10.3435
	1.15			3.36		-0.1535			-0.2847		1.5467			13.8155		116.8			106		1.069	1.596	1.6622										0.229	0.803	2.3633
	1.159			3.381		-0.0679			-0.4618		1.5809			14.0152		76.2			81.5		0.235	0.837	1.1845										1.042	2.899	17.4938
	1.164			3.502		0.3353			-0.4289		1.5955			14.509		96			25.6		1.831	0.563	2.8336										0.816	2.22	9.6254
	1.193			3.576		-0.0762			-0.3751		1.5957			15.1099		140.7			59.8		0.427	0.504	2.5103										0.91	2.471	13.8155
	1.204			3.592		0.1621			-0.2707		1.6436			16.7721		45.9			90.8		0.409	0.829	1.2505										0.662	2.525	16.7721
	1.207			3.664		0.0642			-0.0485		1.6518			17.4938		111.6			98.5		0.889	1.239	1.2766										0.898	2.985	14.0152
	1.238			3.683		-0.3392			-0.3358		1.6622					124					0.299	1.235	1.2546
	1.253			3.685		-0.3524			-0.5621		1.6893					122.2					0.227	1.1	1.2576
	1.267			3.767		-0.0494			-0.3459		1.7106					85.8					0.642	0.565	2.8376
	1.282			3.865		-0.1213			-0.3454		1.7201					108.3					1.103	1.027	2.1595
	1.298			3.883		0.1014			-0.5374		1.7259					47.7					1.275	1.095	1.5265
	1.306			3.941		-0.8467			-0.4712		1.7931					100.8					1.269	0.884	2.1172
	1.311			4.081		0.1702			-0.5379		1.8027					192.4					2.614	2.52	1.4536
	1.327			4.579		-0.658			-0.2663		1.8081					192.5					1.742	0.934	1.7106
	1.33			4.84		-0.1026			-0.2773		1.8105					173.6					1.819	0.979	2.5886
	1.34			7.337		0.6468			-0.0102		1.8515					174.2					1.664	1.121	1.8105
	1.348					-0.0649					1.8804					185.1					1.538	0.581	1.1771
	1.358					0.2088					1.9919					54.6					0.575	1.426	1.7201
	1.365					-0.6482					2.0002					69.4					0.761	1.411	2.1139
	1.372					0.1342					2.0041					88					1.173	1.43	1.4809
	1.383					-0.5082					2.0108					157.8					0.896	1.485	1.4512
	1.385					0.2206					2.0247					92.4					1.059	1.53	2.107
	1.391					-0.1631					2.064					107.1					0.851	0.257	3.1149
	1.392					0.4592					2.0795					108.3					0.883	1.382	2.0795
	1.417					0.067					2.107					162					0.843	1.558	1.1501
	1.429					0.1855					2.1139					98.5					0.96	1.243	1.8804
	1.432					0.3441					2.1172					144.6					0.446	0.278	1.6518
	1.435					-0.5535					2.1247					110.2					1.206	0.508	2.2234
	1.461					-0.0156					2.1441					64.9					1.187	2.385	1.4377
	1.465					0.3382					2.1493					144.9					0.667	1.426	2.5119
	1.469					0.0171					2.1595					100.9					0.548	1.045	2.4065
	1.476					-0.0599					2.1798					102.8					0.283	0.829	2.1493
	1.482					-0.4807					2.2234					75.3					0.233	0.896	2.0108
	1.493					-0.2901					2.3075					105.1					0.358	0.541	1.5957
	1.494					-0.3282					2.3805					140.2					0.399	2.454	1.8081
	1.5					-0.0042					2.4065					133.2					0.213	1.547	0.8494
	1.507					-0.3455					2.4658					187.1					0.129	0.786	0.1815
	1.507					0.3163					2.5075					75.1					0.32	1.115	2.4658
	1.522					0.3866					2.5103					129.4					0.46	0.496	2.7866
	1.534					-0.6103					2.5119					90.8					1.121	0.583	2.9828
	1.537					0.3732					2.5569					117.9					1.134	0.79	1.8027
	1.544					-0.0208					2.5886					108.6					0.069	1.026	4.0921
	1.547					-0.5056					2.7106					159.5					2.001	0.879	3.6285
	1.548					-0.3124					2.7802					230.5					1.245	0.731	0.8624
	1.552					-0.5397					2.7866					132.2					0.239	0.534	3.0545
	1.554					0.1172					2.8336					56.1					0.131	0.062	3.5415
	1.555					0.384					2.8376					56.8					0.084	0.657	3.7146
	1.572					-0.5934					2.8751					135.5					1.623	1.333	-0.076
	1.572					-0.5928					2.9131					74.3					0.178	0.693	1.8515
	1.587					-0.0676					2.9828					150.2					1.533	0.972	2.8751
	1.588					-0.5479					3.0224					154.3					0.551	0.642	4.1372
	1.589					-0.236					3.0545					78.7					0.167	0.52	3.5431
	1.589					-0.0875					3.0918					83.6					0.845	0.54	2.3805
	1.593					-0.3119					3.1149					53.7					0.962	0.47	2.0247
	1.605					-0.6221					3.2462					0.8					0.454	1.308	2.7106
	1.614					0.2267					3.272					112.4					1.298	1.48	2.3075
	1.617					-0.5926					3.4607					208.3					0.979	1.385	3.5058
	1.645					-0.3874					3.5058					124.9					0.997	0.786	5.1515
	1.645					-0.3119					3.5415					49.1					1.015	0.826	3.272
	1.648					-0.3136					3.5431					57.8					0.735	1.099	1.4952
	1.691					0.2277					3.6285					193.6					0.659	1.135	1.3167
	1.696					-0.783					3.6441					53.4					0.566	1.079	4.1011
	1.704					0.3155					3.6956					147.1					0.566	1.082	4.0294
	1.707					0.4197					3.7146					145.1					0.607	0.982	3.8162
	1.714					-0.0911					3.8162					122.9					1.097	0.845	2.5569
	1.714					0.4076					3.8271					164.7					1.259	1.239	2.7802
	1.72					-0.0604					4.0294					113.1					2.975	2.174	0.51
	1.724					0.3674					4.0921					180.1					0.53	0.963	4.3431
	1.731					-0.3935					4.1011					98.6					0.02	0.331	3.8271
	1.737					-0.1858					4.1372					48.1					0.189	0.844	5.2128
	1.742					0.324					4.254					154.5					0.166	0.38	3.6956
	1.745					-0.3853					4.3431					172.8					3.268	2.206	13.9002
	1.76					-0.7584					4.9254					120.1					1.921	1.792	3.4607
	1.762					-0.4842					5.0557					201.6					1.917	1.211	5.0557
	1.771					0.2414					5.0991					115.4					0.437	2.119	13.5088
	1.772					-0.2401					5.1515					68.1					0.48	1.963	4.9254
	1.783					0.1182					5.2128					137.8					0.766	1.128	6.2947
	1.794					-0.2653					6.2947					125.8					1.555	2.72	7.9234
	1.822					0.3513					6.3205					114.9					0.901	2.022	8.1764
	1.824					-0.0896					7.9234					140.4					0.539	2.318	5.0991
	1.834					-0.1981					8.1764					97.5					0.682	2.021	3.0224
	1.835					-0.3373					8.3696					115.4					0.278	0.527	11.4195
	1.837					0.031					9.2694					138.7					0.359	1.229	8.3696
	1.838					-0.6296					9.4203					109.7					0.171	0.417	9.4203
	1.841					0.103					11.4195					115					0.32	1.252	6.3205
	1.855					-0.657					13.5088					103.2					0.346	2.515	9.2694
	1.855					-0.1125					13.9002					121.8					0.433	1.467	14.7314
	1.857					0.0384					13.9856					107.3					0.24	1.125	13.9856
	1.858					-0.0364					14.7314					128.6					2.102	3.091	4.254
	1.861					0.3494
	1.864					0.0521
	1.867					0.0742
	1.894					-0.1914
	1.899					0.2774
	1.9					-0.5446
	1.909					0.2383
	1.919					0.1902
	1.922					0.0779
	1.924					0.1785
	1.93					-0.3124
	1.932					-0.367
	1.936					0.1686
	1.942					0.1295
	1.945					-0.0459
	1.946					-0.4616
	1.967					-0.0728
	1.976					0.2599
	1.99					-0.4885
	2.001					-0.425
	2.018					0.2607
	2.02					0.3248
	2.042					0.09
	2.066					-0.1153
	2.069					-0.1425
	2.07					-0.1951
	2.093					-0.363
	2.094					0.0563
	2.119					0.4518
	2.12					-0.3811
	2.128					-0.1646
	2.13					0.0356
	2.139					-0.5776
	2.153					0.1787
	2.163					-0.231
	2.17					-0.1971
	2.172					-0.2997
	2.176					0.4565
	2.179					-0.096
	2.203					-0.1286
	2.206					0.0388
	2.245					0.0299
	2.256					0.0151
	2.257					0.1892
	2.265					-0.2204
	2.276					-0.035
	2.276					0.1072
	2.311					-0.3519
	2.364					-0.1719
	2.366					-0.191
	2.37					0.076
	2.375					0.1568
	2.381					-0.2472
	2.392					-0.0201
	2.394					0.5296
	2.397					-0.5043
	2.401					-0.2979
	2.443					-0.6068
	2.498					0.0079
	2.504					-0.6536
	2.505					0.2243
	2.528					0.5029
	2.548					-0.288
	2.556					-0.6578
	2.575					-0.2247
	2.582					0.4641
	2.589					-0.182
	2.603					-0.0988
	2.605					0.1856
	2.624					0.1627
	2.628					-0.4734
	2.631					-0.2855
	2.665					-0.1979
	2.676					0.302
	2.684					-0.2355
	2.693					-0.3237
	2.703					-0.4954
	2.705					0.2341
	2.723					-0.6035
	2.778					-0.0656
	2.785					0.1948
	2.798					0.3002
	2.81					0.0612
	2.84					0.3144
	2.853					-0.7202
	2.855					0.2371
	2.857					-0.6225
	2.861					-0.7582
	2.865					-0.0594
	2.88					0.3894
	2.893					0.3191
	2.895					0.0382
	2.9					-0.209
	2.907					0.0989
	2.909					0.4834
	2.912					-0.0935
	2.923					-0.3835
	2.937					-0.4283
	2.938					-0.4127
	2.956					0.0983
	3.037					0.032
	3.082					-0.0518
	3.092					-0.0194
	3.128					0.2259
	3.196					-0.3303
	3.238					-0.5759
	3.355					-0.3788
	3.39					0.0437
	3.572					-0.3355
	3.661					-0.2423
	3.713					0.0348
	3.788					-0.386
	4					-0.3577
	4.013					-0.2551
	4.275					-0.2727
	4.752					0.375
	4.755					0.0014
	4.821					0.0668
	5.134					0.0184
	5.149					0.1556
	5.193					-0.1905
	5.474					0.194
	5.657					0.5028
	5.752					0.249
	8.294					-0.5664

## Sheet: Fig_4
Figure 4b: Population Spike time histogram				Figure 4c: average Vm trace during Looming Stim			Figure 4d: Delay of Swim from Stim Onset			Figure 4d:			Figure 4e, Histogram of instantaneous spike rate F_spike (s-1) (averaged across sweeps for each cell)																							Figure 4f			Figure 4g, Histogram of Spike sum				Figure 4h, swim-triggered average Vm trace			Figure 4i, swim-triggered average Vm trace
				baseline-subtracted, F_sampling = 10 kHz						Delay of Swim from				n = 21 cells																						Population spike time histogram				Q_IPSC < 0.8 pC	Q_IPSC > 0.8 pC		baseline-subtracted, F_sampling = 10 kHz			baseline-subtracted, F_sampling = 10 kHz
	Start of bin (s)	Sum of spikes		Vm_AVG (mV)	± SEM trace (mV)			Start of bin (s)	# events	Swim Onset (ms)			Start of bin (s)	cell 1	cell 2	cell 3	cell 4	cell 5	cell 6	cell 7	cell 8	cell 9	cell 10	cell 11	cell 12	cell 13	cell 14	cell 15	cell 16	cell 17	cell 18	cell 19	cell 20	cell 21		Start of bin (s)	sum of spikes		Start of bin (s)	Sum of spikes	Sum of spikes		Vm_AVG (mV)	± SEM trace (mV)		Vm_AVG (mV)	± SEM trace (mV)
	-0.5	0		0.0774853	0.356218			-0.5	0	307.4			-1.5	0	0	0	0	0	0	0	0	0	0	0	0	0	0	0	0	0	0	0	0	0		-1.5	0		-1.5	0	0		0.1193	0.249413		-0.130284	0.204374
	-0.4	0.166667		0.0715817	0.357292			-0.4	0	321.7			-1.4	0	0	0	0	0	0	0	0	0	0	0	0	0	0	0	0	0	0	0	0	0		-1.4	0		-1.4	0	0		0.141886	0.251261		-0.130562	0.198646
	-0.3	0.5		0.0778404	0.354307			-0.3	0	325.7			-1.3	3.33333	0	0	0	0	0	0	0	0	0	0	0	0	0	0	0	0	0	0	0	0		-1.3	0.333333		-1.3	0.333333	0		0.140076	0.252234		-0.128166	0.199667
	-0.2	0.833333		0.0790667	0.352524			-0.2	0	332.1			-1.2	0	5	1.66667	1.66667	0	0	0	0	0	0	0	0	0	0	0	0	0	0	0	0	0		-1.2	0.833333		-1.2	0.166667	0.666667		0.137587	0.249231		-0.126866	0.206044
	-0.1	2.33333		0.073925	0.35072			-0.1	0	350.2			-1.1	0	10	0	0	0	0	0	0	0	0	0	0	0	0	0	0	0	0	0	0	0		-1.1	1		-1.1	0	1		0.14218	0.253996		-0.119644	0.20454
Start of Loom Stim:	0	1.36667		0.0709011	0.349922		Start of Loom Stim:	0	0	355.6			-1	0	0	0	0	3.33333	0	0	0	0	0	0	0	0	0	0	0	0	0	0	0	0		-1	0.333333		-1	0.333333	0		0.151083	0.257547		-0.127359	0.202643
	0.1	0.366667		0.0604177	0.345441			0.1	0	375.1			-0.9	0	0	0	0	13.3333	0	0	0	0	0	0	0	0	0	0	0	0	0	0	0	0		-0.9	1.33333		-0.9	1.33333	0		0.141582	0.262347		-0.127304	0.200694
	0.2	6.2		0.0543714	0.342851			0.2	0	377.3			-0.8	0	0	0	1.66667	3.33333	0	0	0	0	0	0	0	0	0	0	0	0	0	0	0	0		-0.8	0.5		-0.8	0.5	0		0.142481	0.256573		-0.111504	0.198473
	0.3	15.1667		0.0452693	0.347813			0.3	9	380.2			-0.7	16.6667	5	0	0	0	10	0	0	0	0	0	0	0	0	0	0	0	0	0	0	0		-0.7	3.16667		-0.7	2.66667	0.5		0.151788	0.257241		-0.118504	0.201875
	0.4	17		0.0379567	0.34469			0.4	11	408.9			-0.6	30	30	0	1.66667	0	0	3.33333	0	0	0	0	0	0	0	0	0	0	0	0	0	0		-0.6	6.5		-0.6	3.16667	3.33333		0.155853	0.254647		-0.115371	0.198958
	0.5	19.2333		0.0354831	0.345718			0.5	14	449.1			-0.5	36.6667	20	5	0	0	0	0	10	6.66667	0	0	0	0	0	0	0	0	0	0	0	0		-0.5	7.83333		-0.5	5.33333	2.5		0.150453	0.2535		-0.127157	0.199262
	0.6	20.2857		0.0307874	0.345919			0.6	11	459.6			-0.4	33.3333	10	40	5	0	0	1.66667	0	0	5	2	1.42857	0	0	0	0	0	0	0	0	0		-0.4	9.84286		-0.4	4.53333	5.30952		0.158946	0.247752		-0.1152	0.201889
	0.7	18.569		0.0239808	0.34292			0.7	13	464.4			-0.3	36.6667	25	21.6667	1.66667	0	5	1.66667	10	0	0	0	0	0	0	0	0	0	0	0	0	0		-0.3	10.1667		-0.3	5.33333	4.83333		0.187675	0.249145		-0.124608	0.205388
	0.8	13.8667		0.0145306	0.340664			0.8	3	464.5			-0.2	43.3333	50	10	0	3.33333	30	1.66667	0	3.33333	10	2	0	10	5	2.5	0	0	0	0	0	0		-0.2	17.1167		-0.2	9.45	7.66667		0.18078	0.249862		-0.153378	0.204384
	0.9	17.6524		0.0278783	0.337809			0.9	4	465.6			-0.1	76.6667	55	5	1.66667	0	35	5	0	10	0	2	0	10	5	5	0	0	0	0	0	0		-0.1	21.0333		-0.1	13.0333	8		0.17227	0.250625		-0.160441	0.194761
	1	18.9619		0.0164798	0.338284			1	0	466.3			Swim Onset: 0.0	70	15	0	3.33333	0	10	3.33333	0	23.3333	0	4	2.85714	6.66667	0	0	6.66667	5	2.5	0	0	0		Swim Onset: 0.0	15.269		Swim Onset: 0.0	11.0667	4.20238		0.16038	0.249368		-0.167785	0.205818
	1.1	12.9881		0.0116339	0.33555			1.1	4	474			0.1	50	0	0	0	0	0	3.33333	3.33333	43.3333	0	0	2.85714	5	0	0	6.66667	0	5	0	0	0		0.1	11.9524		0.1	9.66667	2.28571		0.149365	0.252207		-0.176686	0.200642
	1.2	9.92619		0.0215555	0.335333			1.2	2	478.6			0.2	53.3333	0	0	1.66667	6.66667	0	5	3.33333	63.3333	0	0	1.42857	8.33333	0	0	16.6667	10	5	0	0	0		0.2	17.4762		0.2	12.8333	4.64286		0.137334	0.254871		-0.181287	0.196911
	1.3	8.64286		0.011397	0.337791			1.3	1	480.8			0.3	30	0	0	0	6.66667	0	6.66667	3.33333	53.3333	0	0	8.57143	10	0	7.5	16.6667	35	0	0	0	0		0.3	17.7738		0.3	10.0833	7.69048		0.137871	0.255264		-0.184537	0.199837
	1.4	6.94524		0.00734691	0.336219			1.4	0	487.1			0.4	3.33333	0	0	1.66667	6.66667	0	6.66667	0	56.6667	0	2	12.8571	5	15	7.5	20	25	2.5	0	0	0		0.4	16.4857		0.4	7.78333	8.70238		0.143226	0.257098		-0.182961	0.19627
	1.5	6.73571		0.00148935	0.338119			1.5	2	511			0.5	0	0	0	3.33333	0	0	15	3.33333	33.3333	10	12	5.71429	3.33333	0	7.5	16.6667	0	2.5	30	3.33333	0		0.5	14.6048		0.5	7.28333	7.32143		0.139477	0.252523		-0.180967	0.201729
	1.6	2.28571		0.0044103	0.34118			1.6	0	512			0.6	3.33333	0	0	6.66667	3.33333	0	11.6667	0	13.3333	10	2	4.28571	0	0	5	20	0	22.5	0	10	0		0.6	11.2119		0.6	5.36667	5.84524		0.143721	0.248201		-0.186831	0.205341
	1.7	7.34524		0.0159286	0.33896			1.7	0	514.6			0.7	0	0	0	3.33333	6.66667	0	6.66667	0	6.66667	5	2	5.71429	0	5	0	13.3333	0	5	10	10	0		0.7	7.9381		0.7	3.36667	4.57143		0.13647	0.245115		-0.174417	0.208108
	1.8	7.64286		0.00539528	0.338172			1.8	0	522.7			0.8	0	0	0	8.33333	3.33333	0	0	0	6.66667	0	2	4.28571	0	5	2.5	10	0	2.5	10	10	0		0.8	6.4619		0.8	3.28333	3.17857		0.151075	0.252417		-0.174757	0.210077
	1.9	4.86667		0.00794095	0.336221			1.9	0	535			0.9	0	0	0	5	0	0	0	0	6.66667	0	6	4.28571	0	0	2.5	3.33333	0	0	10	26.6667	0		0.9	6.44524		0.9	4.68333	1.7619		0.144055	0.256301		-0.163593	0.208861
	2	2.5		0.0172825	0.336859			2	0	541.6			1	0	0	0	1.66667	10	0	0	0	0	0	2	2.85714	0	0	2.5	10	0	0	0	0	0		1	2.90238		1	1.61667	1.28571		0.12917	0.250636		-0.151062	0.208489
	2.1	4		0.0212766	0.332253			2.1	0	548.7			1.1	0	0	0	0	10	0	0	0	0	0	0	1.42857	1.66667	0	0	3.33333	0	5	0	13.3333	0		1.1	3.47619		1.1	2.33333	1.14286		0.130002	0.2544		-0.165929	0.207062
	2.2	2.30952		0.00597765	0.332387			2.2	0	553.4			1.2	0	0	0	0	0	0	0	0	0	0	0	0	1.66667	0	0	3.33333	0	7.5	20	13.3333	15		1.2	6.08333		1.2	2.83333	3.25		0.126405	0.259458		-0.154903	0.206335
	2.3	1.83333		0.00636593	0.331697			2.3	0	559.9			1.3	0	0	0	0	3.33333	0	0	0	0	0	0	0	3.33333	0	0	0	0	7.5	20	0	10		1.3	4.41667		1.3	1.33333	3.08333		0.12599	0.263396		-0.131551	0.211207
	2.4	1.5		-0.00124391	0.336777			2.4	0	560.5			1.4	3.33333	0	0	0	0	5	0	6.66667	0	0	2	1.42857	6.66667	0	0	3.33333	0	0	0	6.66667	10		1.4	4.50952		1.4	3.36667	1.14286		0.113878	0.255617		-0.137096	0.206506
	2.5	3.25		-0.00130007	0.333527			2.5	0	571			1.5	0	0	0	0	0	0	0	0	0	0	0	0	3.33333	0	0	0	0	0	0	6.66667	10		1.5	2		1.5	1.66667	0.333333		0.121541	0.255019		-0.129758	0.208463
	2.6	2.41667		-0.00366442	0.334798			2.6	0	576.1			1.6	0	5	0	0	0	0	0	6.66667	0	0	0	0	0	0	0	0	0	0	0	0	0		1.6	1.16667		1.6	0.666667	0.5		0.114316	0.254283		-0.13609	0.212659
	2.7	1.75		-0.0118115	0.337824			2.7	0	591.4			1.7	0	0	0	1.66667	0	0	0	0	0	0	0	0	0	0	0	3.33333	0	0	0	6.66667	5		1.7	1.66667		1.7	1.33333	0.333333		0.124487	0.246254		-0.123744	0.212551
	2.8	2		-0.00858111	0.337668			2.8	0	595			1.8	0	0	0	1.66667	0	0	0	0	0	0	0	0	5	0	0	0	0	7.5	0	23.3333	0		1.8	3.75		1.8	2.5	1.25		0.129181	0.241899		-0.135887	0.216153
	2.9	2.25		-0.0140369	0.33824			2.9	0	602.8			1.9	0	0	0	0	0	0	0	0	0	0	0	0	3.33333	0	0	0	0	5	0	6.66667	5		1.9	2		1.9	1.16667	0.833333		0.136564	0.234756		-0.141858	0.213455
				-0.0208295	0.338639					617.7																																	0.134575	0.235522		-0.150162	0.214282
				-0.0142995	0.336693					623.8																																	0.136623	0.236189		-0.132232	0.212992
				-0.00916579	0.337195					634.5																																	0.127103	0.229008		-0.125343	0.208612
				0.00119152	0.338862					655.2																																	0.146671	0.223204		-0.13852	0.205267
				-0.00336887	0.342901					656.9																																	0.14458	0.226403		-0.132896	0.198688
				-0.00445464	0.342802					679.2																																	0.14111	0.226697		-0.126561	0.195006
				0.00217471	0.344606					686.4																																	0.137836	0.225372		-0.12062	0.188607
				0.000435394	0.345792					687																																	0.15129	0.223447		-0.118002	0.183396
				-0.0001143	0.344948					687.7																																	0.150802	0.231363		-0.112821	0.182362
				-0.000643824	0.346456					699.2																																	0.127567	0.230873		-0.0853032	0.177741
				0.0070458	0.348287					701																																	0.114782	0.227917		-0.0784553	0.172883
				0.0100334	0.348445					701.8																																	0.118939	0.224614		-0.066232	0.171755
				0.00651894	0.348667					709.4																																	0.144301	0.225986		-0.060461	0.162912
				0.00160588	0.350262					725.2																																	0.14901	0.223558		-0.0525117	0.161045
				0.0115345	0.352143					726.2																																	0.151782	0.217209		-0.0536691	0.157895
				0.0177811	0.348588					732																																	0.174621	0.208858		-0.0446882	0.158428
				0.00982452	0.34597					749.9																																	0.167419	0.205279		-0.0433739	0.155218
				0.0109808	0.343621					766.2																																	0.17191	0.200977		-0.0357604	0.154021
				0.016021	0.340269					766.2																																	0.176312	0.195846		-0.0532153	0.152697
				0.021159	0.34294					776.7																																	0.170886	0.200779		-0.0498327	0.151313
				0.0232505	0.343067					782.2																																	0.185529	0.197709		-0.0509394	0.150426
				0.021009	0.346987					793.2																																	0.187717	0.192241		-0.0383835	0.147483
				0.0257052	0.349666					793.4																																	0.178097	0.187038		-0.0389894	0.145389
				0.017568	0.348215					802.2																																	0.175908	0.1864		-0.0277636	0.148994
				0.0134561	0.349384					842.2																																	0.172715	0.186648		-0.0251821	0.15105
				0.0167795	0.352201					892.9																																	0.17676	0.189931		-0.023463	0.149399
				0.021588	0.353327					939.3																																	0.163042	0.19057		-0.0239044	0.147307
				0.0132909	0.356138					947.2																																	0.167309	0.195263		-0.000961196	0.143871
				0.012622	0.357556					987.4																																	0.191533	0.196186		0.0093235	0.145486
				0.0101788	0.35758					994.4																																	0.201495	0.19111		0.00656593	0.147149
				0.01123	0.358048					1124.9																																	0.211409	0.195123		0.00497714	0.156415
				0.0130778	0.358498					1128.2																																	0.210363	0.197657		-0.0137927	0.152832
				0.0300777	0.360174					1160.3																																	0.230803	0.195238		-0.017945	0.155136
				0.024993	0.365405					1161.3																																	0.235087	0.196931		-0.0114106	0.157518
				0.0349639	0.366628					1222.7																																	0.222664	0.197128		-0.000125438	0.156241
				0.0393617	0.364774					1224.2																																	0.231773	0.198521		-0.00407044	0.155146
				0.0288911	0.364677					1313.6																																	0.230391	0.198566		0.0127099	0.155476
				0.0451057	0.367208					1549.4																																	0.245102	0.198118		0.0106876	0.150635
				0.043689	0.366619					1556																																	0.240039	0.198885		0.0249532	0.145695
				0.0337768	0.36762																																						0.249364	0.203747		0.0352179	0.14494
				0.0367449	0.367715																																						0.264991	0.19977		0.0441405	0.14499
				0.0342316	0.368483																																						0.267285	0.192958		0.0378062	0.143847
				0.0281844	0.372891																																						0.271524	0.186141		0.0254262	0.137328
				0.0270903	0.369391																																						0.282672	0.180266		0.0308059	0.139131
				0.0216429	0.371222																																						0.282953	0.18039		0.0416682	0.143834
				0.022608	0.369521																																						0.284644	0.18476		0.0452956	0.144472
				0.0209504	0.369565																																						0.293763	0.188369		0.0441111	0.140348
				0.0166867	0.368908																																						0.286115	0.183953		0.0295694	0.140491
				0.0167851	0.367753																																						0.296913	0.183619		0.0180102	0.142306
				0.0231581	0.366948																																						0.300038	0.185737		0.0183532	0.138755
				0.035136	0.366285																																						0.286558	0.188132		0.0229702	0.134397
				0.027945	0.366883																																						0.287827	0.195347		0.0128576	0.133411
				0.0384743	0.369562																																						0.286526	0.192557		0.00748971	0.145375
				0.0340352	0.370284																																						0.296249	0.187198		-0.00983271	0.147148
				0.0353635	0.36966																																						0.287403	0.186674		-0.0102715	0.14464
				0.0207839	0.369397																																						0.310309	0.186536		-0.0121121	0.141167
				0.0205883	0.371275																																						0.309131	0.184388		-0.0325086	0.14319
				0.0403194	0.368775																																						0.31142	0.182602		-0.0231941	0.146483
				0.0335209	0.370297																																						0.323176	0.182882		-0.0189065	0.146091
				0.0448934	0.370369																																						0.328472	0.1766		-0.0207436	0.142562
				0.0477696	0.368234																																						0.343284	0.172288		-0.0319857	0.145194
				0.0293391	0.3663																																						0.353912	0.171777		-0.0240427	0.149612
				0.0353562	0.369335																																						0.363246	0.173593		-0.00945726	0.147853
				0.0369384	0.369991																																						0.35652	0.17219		-0.00370635	0.144066
				0.0445193	0.367804																																						0.348962	0.178071		-0.00678529	0.140587
				0.0381128	0.367907																																						0.352028	0.179147		-0.00551544	0.135832
				0.0252347	0.370629																																						0.353141	0.182451		-0.00299544	0.138283
				0.0216358	0.371586																																						0.342765	0.188639		-0.0291148	0.138683
				0.0253195	0.366147																																						0.367428	0.186179		-0.0357432	0.145054
				0.0144677	0.365145																																						0.368327	0.18858		-0.0421276	0.144415
				0.0142291	0.365122																																						0.36994	0.186576		-0.0421103	0.138093
				0.0191225	0.364564																																						0.377083	0.188984		-0.0501033	0.138335
				0.0148914	0.36584																																						0.370522	0.185745		-0.0496903	0.134052
				0.0193452	0.366362																																						0.389997	0.182139		-0.0421254	0.131096
				0.0224071	0.369182																																						0.378284	0.181559		-0.0660823	0.126494
				0.0234191	0.370648																																						0.35826	0.186258		-0.0705318	0.127173
				0.0310837	0.369149																																						0.370662	0.187411		-0.0665136	0.122623
				0.0344526	0.370472																																						0.363311	0.185143		-0.0656812	0.115952
				0.0316743	0.370519																																						0.359963	0.190709		-0.0634751	0.118808
				0.0425973	0.374941																																						0.351769	0.195245		-0.0616604	0.112617
				0.0470501	0.377194																																						0.363431	0.199403		-0.0530044	0.106913
				0.0631407	0.380152																																						0.358149	0.192965		-0.052797	0.10038
				0.0668098	0.383385																																						0.376167	0.190276		-0.049445	0.102757
				0.0638729	0.385634																																						0.360703	0.187854		-0.0704438	0.105554
				0.0644861	0.39194																																						0.360091	0.190737		-0.0562613	0.101012
				0.0768612	0.393892																																						0.361998	0.194932		-0.0589386	0.102307
				0.0831976	0.395255																																						0.355274	0.192224		-0.0610515	0.0982285
				0.0834997	0.394987																																						0.350542	0.191987		-0.0665585	0.0968083
				0.0738321	0.394924																																						0.355592	0.19193		-0.0680029	0.104851
				0.0708205	0.400038																																						0.359143	0.197019		-0.035383	0.101606
				0.0760162	0.402104																																						0.370298	0.19497		-0.0505838	0.0996054
				0.0803424	0.398825																																						0.367696	0.197939		-0.0493121	0.0972513
				0.0764892	0.402316																																						0.360514	0.198329		-0.0506848	0.0983752
				0.0781606	0.40418																																						0.363421	0.194546		-0.0470144	0.100749
				0.0832803	0.406628																																						0.372013	0.193316		-0.0587003	0.0971978
				0.0965029	0.408741																																						0.386656	0.190764		-0.0530671	0.100475
				0.103769	0.410861																																						0.370121	0.190796		-0.0547606	0.102089
				0.121682	0.41499																																						0.386937	0.192575		-0.0754185	0.104838
				0.119239	0.417469																																						0.39833	0.188681		-0.0591865	0.100042
				0.128117	0.420859																																						0.407969	0.190089		-0.0665009	0.10237
				0.142607	0.419743																																						0.404599	0.184868		-0.0761433	0.101328
				0.14247	0.419405																																						0.40429	0.180968		-0.065415	0.1098
				0.14346	0.421538																																						0.41869	0.179381		-0.0765892	0.10732
				0.146184	0.421179																																						0.437894	0.17792		-0.073857	0.108843
				0.142158	0.422666																																						0.42168	0.180969		-0.0624806	0.104236
				0.131491	0.42369																																						0.42639	0.183184		-0.0647247	0.0986528
				0.123665	0.422226																																						0.418881	0.183065		-0.0788248	0.105342
				0.115872	0.425078																																						0.395414	0.184382		-0.083353	0.103714
				0.115012	0.425633																																						0.38367	0.184236		-0.0821812	0.107411
				0.117825	0.429704																																						0.38011	0.185551		-0.0906567	0.107872
				0.134175	0.430309																																						0.381747	0.188246		-0.108445	0.106603
				0.132742	0.430163																																						0.376066	0.192292		-0.119412	0.0980064
				0.142151	0.428883																																						0.376877	0.193526		-0.106702	0.103502
				0.140856	0.430509																																						0.367493	0.1937		-0.117478	0.102444
				0.145078	0.43125																																						0.350359	0.197629		-0.131419	0.104578
				0.143087	0.427829																																						0.35006	0.198948		-0.119306	0.100064
				0.131498	0.427244																																						0.352388	0.191455		-0.110364	0.103948
				0.142166	0.429146																																						0.348516	0.189149		-0.103385	0.105487
				0.132471	0.431314																																						0.353246	0.186818		-0.106982	0.0990822
				0.131516	0.426625																																						0.346094	0.195294		-0.101494	0.100468
				0.125183	0.423468																																						0.34384	0.187824		-0.116253	0.102803
				0.109078	0.42661																																						0.336367	0.186635		-0.12791	0.102513
				0.10205	0.425584																																						0.34084	0.18978		-0.116749	0.105071
				0.0990633	0.424958																																						0.343625	0.189027		-0.117975	0.105651
				0.0894545	0.426175																																						0.326272	0.188344		-0.120885	0.105308
				0.0795136	0.42605																																						0.308168	0.186718		-0.132826	0.109126
				0.0882903	0.425971																																						0.300108	0.191228		-0.149166	0.111794
				0.0913851	0.424537																																						0.3062	0.189072		-0.151399	0.108044
				0.0915779	0.425291																																						0.294458	0.196574		-0.159231	0.109546
				0.0986655	0.424263																																						0.290543	0.195562		-0.137457	0.106103
				0.114363	0.421187																																						0.293088	0.191177		-0.14128	0.106001
				0.102114	0.418474																																						0.267716	0.191642		-0.150604	0.105031
				0.0992614	0.417337																																						0.261811	0.191021		-0.173516	0.113289
				0.111896	0.417901																																						0.254512	0.192591		-0.165284	0.121172
				0.110918	0.417459																																						0.247399	0.189109		-0.160536	0.116147
				0.111278	0.41698																																						0.249244	0.191184		-0.145676	0.115019
				0.102784	0.417879																																						0.24258	0.197696		-0.141412	0.110196
				0.101671	0.416471																																						0.227104	0.198259		-0.146777	0.112774
				0.0893288	0.417139																																						0.218976	0.203986		-0.140907	0.116135
				0.0933801	0.415817																																						0.203494	0.205888		-0.151463	0.114027
				0.0971243	0.416063																																						0.20187	0.2018		-0.14017	0.11635
				0.0794862	0.412951																																						0.204671	0.19701		-0.127238	0.120684
				0.0797849	0.412149																																						0.207239	0.195678		-0.109309	0.125467
				0.0774944	0.407863																																						0.202738	0.191536		-0.128128	0.1206
				0.0716545	0.410984																																						0.203462	0.186441		-0.123986	0.12
				0.0598286	0.412472																																						0.231552	0.19195		-0.110194	0.119483
				0.0666071	0.41207																																						0.215902	0.197763		-0.113447	0.12428
				0.0732852	0.412004																																						0.225868	0.201363		-0.0902292	0.128773
				0.0658139	0.411253																																						0.221045	0.199944		-0.0744107	0.121886
				0.0680544	0.407891																																						0.218506	0.199781		-0.0711901	0.122337
				0.0682248	0.408445																																						0.233144	0.20062		-0.0588351	0.130127
				0.067746	0.41078																																						0.226329	0.196167		-0.0472807	0.130683
				0.0640904	0.40921																																						0.227496	0.195761		-0.0552004	0.127423
				0.0667625	0.411061																																						0.225422	0.19315		-0.0341906	0.136801
				0.0738178	0.412591																																						0.22223	0.198308		-0.0204732	0.137766
				0.0909656	0.406619																																						0.200555	0.202153		-0.01964	0.13914
				0.0851644	0.407838																																						0.193308	0.207157		0.00116471	0.140779
				0.0873443	0.405874																																						0.201983	0.204673		0.0031085	0.145128
				0.0827907	0.406489																																						0.188704	0.209251		0.00694911	0.146526
				0.0742696	0.405326																																						0.191789	0.21033		-0.00495574	0.143849
				0.086764	0.403408																																						0.189481	0.209481		-0.0112789	0.145268
				0.0941331	0.4043																																						0.188191	0.208239		-0.0032362	0.148901
				0.0955659	0.407343																																						0.183514	0.207822		-0.00340574	0.153267
				0.0951388	0.409248																																						0.183318	0.209399		-0.017056	0.15591
				0.0938676	0.410299																																						0.182991	0.20738		-0.012221	0.154634
				0.101492	0.409562																																						0.193077	0.206619		-0.00285271	0.153758
				0.103105	0.409004																																						0.206122	0.199281		0.00691456	0.155718
				0.0922618	0.411112																																						0.217779	0.189947		0.0157005	0.157448
				0.0981584	0.408677																																						0.228144	0.188645		0.0215685	0.164976
				0.0910249	0.409189																																						0.235663	0.188399		0.0339085	0.163763
				0.0937041	0.409667																																						0.24557	0.183616		0.0442499	0.166739
				0.096173	0.40964																																						0.255686	0.171482		0.0378991	0.169639
				0.0992619	0.411052																																						0.264123	0.170851		0.03129	0.167044
				0.0976773	0.409009																																						0.252809	0.165513		0.0430415	0.166432
				0.0968908	0.411246																																						0.269053	0.166957		0.0632394	0.171734
				0.0974561	0.410893																																						0.280504	0.164314		0.0615274	0.177302
				0.0983638	0.410993																																						0.255495	0.170243		0.0546735	0.178786
				0.109442	0.412277																																						0.272268	0.168007		0.0576721	0.180145
				0.109456	0.411182																																						0.277293	0.170544		0.0506758	0.18114
				0.113807	0.411633																																						0.272913	0.17592		0.0685352	0.182234
				0.118735	0.410314																																						0.266139	0.174819		0.0629859	0.176581
				0.117593	0.411112																																						0.260156	0.174989		0.0780315	0.174286
				0.120713	0.410621																																						0.257334	0.173757		0.0730138	0.176305
				0.115784	0.409691																																						0.257708	0.176017		0.0851029	0.179304
				0.114203	0.409756																																						0.272913	0.170131		0.0918521	0.18021
				0.117186	0.41074																																						0.286166	0.165744		0.0889779	0.175806
				0.118832	0.408136																																						0.295605	0.161603		0.0767564	0.170956
				0.119756	0.407955																																						0.290713	0.163136		0.0856061	0.177711
				0.116912	0.406065																																						0.290465	0.168225		0.0905218	0.179315
				0.11421	0.404244																																						0.294018	0.168694		0.0926376	0.174881
				0.115489	0.400914																																						0.296377	0.168812		0.107606	0.17381
				0.106457	0.399831																																						0.289433	0.167701		0.101029	0.180204
				0.103762	0.401607																																						0.30223	0.168622		0.112444	0.181583
				0.0986092	0.400721																																						0.31417	0.168426		0.118819	0.171981
				0.0976187	0.401056																																						0.327907	0.168669		0.110301	0.175443
				0.0852955	0.399891																																						0.334645	0.173549		0.120657	0.176752
				0.0838976	0.40287																																						0.346404	0.176371		0.123639	0.173991
				0.095344	0.404759																																						0.355244	0.174775		0.133547	0.170039
				0.0966567	0.408673																																						0.33836	0.174078		0.132584	0.174616
				0.0999718	0.409151																																						0.333013	0.177555		0.133802	0.174178
				0.107042	0.406057																																						0.32732	0.171151		0.119077	0.180742
				0.0989084	0.406897																																						0.310529	0.167665		0.123972	0.181093
				0.104363	0.405998																																						0.303121	0.175568		0.126703	0.186337
				0.096382	0.404794																																						0.292286	0.17873		0.112555	0.187234
				0.0976726	0.406129																																						0.265983	0.176048		0.099834	0.178552
				0.100625	0.407584																																						0.270424	0.173354		0.0873612	0.177844
				0.0994105	0.408407																																						0.267626	0.172852		0.0938665	0.184418
				0.104711	0.40886																																						0.260268	0.17659		0.105312	0.183914
				0.108279	0.410512																																						0.253937	0.178575		0.0988547	0.18592
				0.0977135	0.40888																																						0.256694	0.176727		0.10085	0.175464
				0.110212	0.409156																																						0.259307	0.176182		0.110703	0.176313
				0.111421	0.409499																																						0.228462	0.177922		0.125554	0.172219
				0.11083	0.411529																																						0.218725	0.176507		0.133965	0.168636
				0.112303	0.41091																																						0.224611	0.174375		0.154773	0.172645
				0.112536	0.411854																																						0.199517	0.174027		0.146253	0.170918
				0.115099	0.413259																																						0.203781	0.174234		0.137202	0.168026
				0.119635	0.413956																																						0.203137	0.169092		0.131243	0.172655
				0.127926	0.411311																																						0.213696	0.169106		0.12854	0.17275
				0.126463	0.410428																																						0.206561	0.173505		0.130879	0.171257
				0.136945	0.412159																																						0.193365	0.177294		0.140043	0.175617
				0.129819	0.409653																																						0.207498	0.174366		0.146087	0.180809
				0.137589	0.40824																																						0.213945	0.17432		0.139563	0.181129
				0.139077	0.411411																																						0.216263	0.177978		0.144174	0.179302
				0.149419	0.411186																																						0.202136	0.177722		0.139824	0.175978
				0.16153	0.408979																																						0.204823	0.174647		0.13982	0.177661
				0.163635	0.410914																																						0.201699	0.173099		0.13626	0.176552
				0.165452	0.414126																																						0.218255	0.168574		0.130107	0.179741
				0.184606	0.414324																																						0.202116	0.168043		0.142926	0.182639
				0.187362	0.412975																																						0.199779	0.172747		0.123302	0.182055
				0.186721	0.410346																																						0.194993	0.171355		0.130153	0.186479
				0.19437	0.410541																																						0.178763	0.175583		0.141691	0.189017
				0.193275	0.409339																																						0.164048	0.180983		0.133283	0.184625
				0.202682	0.410724																																						0.168142	0.185024		0.11903	0.185225
				0.212344	0.406529																																						0.160526	0.183724		0.125758	0.188115
				0.210885	0.41027																																						0.163063	0.184892		0.127442	0.187565
				0.209081	0.407801																																						0.164394	0.184171		0.119797	0.187924
				0.206231	0.406294																																						0.160242	0.183736		0.11652	0.18958
				0.204298	0.408132																																						0.177308	0.182862		0.117745	0.191891
				0.197211	0.406283																																						0.182799	0.181077		0.104682	0.190878
				0.198094	0.405422																																						0.184212	0.172912		0.117575	0.186261
				0.195952	0.406888																																						0.190806	0.172585		0.129732	0.190339
				0.191877	0.40426																																						0.193486	0.173457		0.126071	0.191337
				0.182232	0.406347																																						0.183756	0.170221		0.130339	0.187545
				0.178842	0.405141																																						0.179364	0.170321		0.124958	0.18842
				0.187654	0.403803																																						0.156585	0.171941		0.128817	0.190029
				0.195066	0.404004																																						0.162294	0.171849		0.127594	0.193811
				0.193921	0.406333																																						0.155355	0.172337		0.128925	0.196533
				0.187662	0.405324																																						0.156682	0.170055		0.114993	0.196157
				0.175451	0.40914																																						0.180374	0.167469		0.109816	0.196014
				0.179279	0.408035																																						0.191943	0.16979		0.105007	0.201765
				0.186004	0.405635																																						0.178684	0.168364		0.0938712	0.203057
				0.181323	0.407731																																						0.167019	0.170332		0.0785082	0.198329
				0.181489	0.40477																																						0.179679	0.16873		0.0622685	0.198887
				0.16812	0.403847																																						0.182899	0.171366		0.0625074	0.202658
				0.161935	0.403941																																						0.182532	0.174017		0.0555062	0.201677
				0.158747	0.400607																																						0.184451	0.176847		0.0413205	0.203261
				0.144865	0.398942																																						0.204453	0.176973		0.0319933	0.204683
				0.144806	0.39753																																						0.214865	0.176074		0.0368426	0.205809
				0.133039	0.396993																																						0.217142	0.174512		0.022019	0.200885
				0.131029	0.400061																																						0.220707	0.177096		0.0373435	0.201012
				0.139165	0.39736																																						0.241072	0.171106		0.0316393	0.20083
				0.13697	0.396369																																						0.246845	0.169503		0.0273559	0.198378
				0.14284	0.397833																																						0.250296	0.169014		0.018188	0.196005
				0.143061	0.399675																																						0.247875	0.168731		-0.00106347	0.197785
				0.13433	0.399816																																						0.240791	0.172029		-0.0133489	0.194683
				0.137882	0.394916																																						0.240933	0.170418		-0.0190451	0.200295
				0.142086	0.398531																																						0.241761	0.173218		-0.0391579	0.195877
				0.138209	0.394337																																						0.246995	0.177327		-0.0266503	0.205413
				0.132281	0.396575																																						0.248544	0.179504		-0.03628	0.203643
				0.125134	0.395493																																						0.24023	0.17518		-0.0309539	0.199646
				0.136956	0.395492																																						0.237301	0.174446		-0.0193217	0.196708
				0.131693	0.395922																																						0.22291	0.173965		-0.00731817	0.191831
				0.123689	0.395106																																						0.218038	0.176759		-0.00936241	0.193362
				0.114213	0.394438																																						0.205035	0.181844		0.016274	0.191048
				0.109254	0.395968																																						0.195665	0.179237		0.0120067	0.191632
				0.104712	0.395251																																						0.194764	0.176642		0.0107324	0.19288
				0.103239	0.393284																																						0.183002	0.176958		-0.00682801	0.187082
				0.113857	0.395645																																						0.19486	0.182532		-0.00672923	0.189201
				0.109774	0.393828																																						0.196002	0.182147		0.00188971	0.19514
				0.119832	0.396805																																						0.182581	0.179262		0.00803744	0.199679
				0.118315	0.39939																																						0.186165	0.177068		0.0198377	0.196183
				0.115593	0.396206																																						0.16552	0.179071		0.01889	0.199511
				0.113712	0.394093																																						0.159636	0.178027		0.0237191	0.208419
				0.111924	0.393186																																						0.166543	0.176956		0.00422941	0.205957
				0.104492	0.391783																																						0.161623	0.178182		0.0121655	0.210872
				0.0944902	0.393082																																						0.141815	0.185003		0.018433	0.211769
				0.0763057	0.394167																																						0.160306	0.186282		0.0275532	0.213377
				0.0710827	0.392601																																						0.164315	0.189804		0.0139687	0.207577
				0.0613136	0.393852																																						0.166633	0.189128		0.00858335	0.21422
				0.0657029	0.393515																																						0.155593	0.191634		0.0204902	0.208228
				0.0760051	0.392223																																						0.146097	0.188619		0.0077585	0.202227
				0.0587033	0.393074																																						0.133499	0.183268		0.00429987	0.203276
				0.0693566	0.393569																																						0.129755	0.186667		-0.00363513	0.202682
				0.0763298	0.393679																																						0.136214	0.184125		-0.000663923	0.205741
				0.0718605	0.396646																																						0.120121	0.180145		-0.0147138	0.204133
				0.0735481	0.398487																																						0.121876	0.179907		-0.0173495	0.206596
				0.0749695	0.397895																																						0.119424	0.179935		-0.0218817	0.20677
				0.0812726	0.396074																																						0.116615	0.181209		-0.0118412	0.209171
				0.0713153	0.396211																																						0.108601	0.180442		-0.00255968	0.212123
				0.0790105	0.395777																																						0.108443	0.174795		-0.00192347	0.213303
				0.0823708	0.395859																																						0.110458	0.176157		-0.00935483	0.210578
				0.0696436	0.395592																																						0.0973368	0.181484		-0.0106282	0.214564
				0.0726195	0.396749																																						0.0897889	0.179583		-0.00642847	0.220308
				0.0605738	0.394348																																						0.0855361	0.184315		-0.0207695	0.212497
				0.071451	0.395697																																						0.0771285	0.188727		-0.0361835	0.21658
				0.0658837	0.39445																																						0.0862973	0.191605		-0.0177903	0.21858
				0.05855	0.395767																																						0.0960087	0.191196		-0.0295788	0.215234
				0.0597894	0.392734																																						0.100779	0.190689		-0.0299985	0.217156
				0.0534741	0.391793																																						0.0967774	0.188183		-0.0353644	0.22186
				0.048201	0.390756																																						0.088983	0.192194		-0.0349985	0.212717
				0.0508113	0.388109																																						0.083172	0.194697		-0.0513747	0.209071
				0.0429258	0.389584																																						0.0781682	0.200402		-0.0749197	0.206522
				0.0411899	0.390405																																						0.0802924	0.201352		-0.0704003	0.210317
				0.0486652	0.388862																																						0.0829692	0.203279		-0.0747121	0.211166
				0.04021	0.391618																																						0.0799439	0.202465		-0.0894918	0.210208
				0.0334214	0.388134																																						0.0675656	0.201721		-0.0842271	0.209659
				0.0253669	0.389096																																						0.0663595	0.204981		-0.0838303	0.210288
				0.0307594	0.389569																																						0.0700363	0.202225		-0.0807791	0.212444
				0.0328223	0.387723																																						0.0740411	0.20308		-0.0899376	0.208134
				0.0384603	0.392284																																						0.0650279	0.202139		-0.0905933	0.204264
				0.0404191	0.392295																																						0.0648924	0.206895		-0.0947323	0.204649
				0.0392921	0.390762																																						0.0680522	0.210921		-0.108757	0.204943
				0.0279102	0.390243																																						0.0667426	0.212806		-0.10464	0.209388
				0.0222827	0.389441																																						0.0581588	0.216164		-0.119191	0.212472
				0.0113793	0.390359																																						0.0499347	0.219812		-0.123393	0.213135
				0.00619679	0.390255																																						0.059767	0.218086		-0.123922	0.216289
				0.00229534	0.391584																																						0.040907	0.216867		-0.134258	0.212929
				0.00252991	0.39134																																						0.0313107	0.214886		-0.121978	0.220303
				0.000413273	0.393446																																						0.029041	0.219192		-0.142553	0.218056
				-0.00604912	0.391885																																						0.0253942	0.221105		-0.134789	0.219872
				-0.00132491	0.391622																																						0.0384436	0.220177		-0.137124	0.223739
				-0.0111036	0.393185																																						0.0536137	0.220787		-0.117309	0.232143
				-0.00984897	0.389734																																						0.0606104	0.22224		-0.122823	0.230546
				-0.0174403	0.389678																																						0.0570578	0.222866		-0.121315	0.230976
				-0.0198941	0.388484																																						0.0563009	0.220202		-0.116799	0.229264
				-0.0199707	0.386732																																						0.0530759	0.224363		-0.109793	0.229345
				-0.0252108	0.38552																																						0.0391656	0.223934		-0.118336	0.231728
				-0.0319368	0.387854																																						0.0416055	0.221346		-0.125151	0.228604
				-0.0412236	0.385091																																						0.0450914	0.225325		-0.120015	0.230862
				-0.0378217	0.385273																																						0.0365441	0.232333		-0.116089	0.232423
				-0.0311483	0.386851																																						0.0452566	0.228555		-0.126107	0.231314
				-0.0379166	0.384275																																						0.0486206	0.231223		-0.122341	0.233712
				-0.0478965	0.383713																																						0.0426572	0.232729		-0.0988062	0.232323
				-0.0511154	0.384144																																						0.0404667	0.234699		-0.116922	0.229672
				-0.0514593	0.383848																																						0.0204655	0.239415		-0.110589	0.231086
				-0.0531514	0.380132																																						0.0236968	0.239162		-0.104661	0.235003
				-0.0698493	0.380787																																						0.0279411	0.236671		-0.115617	0.231809
				-0.0731327	0.37946																																						0.0231804	0.240527		-0.106884	0.23114
				-0.063007	0.383428																																						0.0228155	0.242593		-0.117998	0.232267
				-0.0638942	0.381286																																						0.0273497	0.244852		-0.12518	0.228547
				-0.0590524	0.379525																																						0.0235491	0.24867		-0.130408	0.228423
				-0.0642749	0.378576																																						0.0327916	0.247735		-0.143074	0.225939
				-0.067063	0.377952																																						0.0219885	0.245109		-0.153061	0.228607
				-0.0632075	0.379742																																						0.0271253	0.251667		-0.14559	0.228889
				-0.0559254	0.380488																																						0.0334248	0.250357		-0.148013	0.22511
				-0.05851	0.37987																																						0.0516243	0.248076		-0.167687	0.222969
				-0.0585604	0.379453																																						0.0494776	0.249622		-0.183524	0.218315
				-0.0530932	0.381897																																						0.039862	0.255205		-0.186828	0.222112
				-0.0639069	0.380096																																						0.03778	0.255973		-0.180982	0.220574
				-0.0593432	0.377506																																						0.0237259	0.258957		-0.17834	0.215629
				-0.0538155	0.374858																																						0.0338319	0.255183		-0.16589	0.212648
				-0.0596176	0.377064																																						0.0366485	0.256945		-0.170333	0.211307
				-0.0499953	0.375963																																						0.0472343	0.254146		-0.177605	0.21554
				-0.0574176	0.377356																																						0.0509611	0.253509		-0.184497	0.215679
				-0.0544916	0.378032																																						0.0407585	0.255864		-0.187811	0.213595
				-0.0618626	0.378966																																						0.0436612	0.25927		-0.183569	0.215975
				-0.0601212	0.380979																																						0.0433089	0.260664		-0.192691	0.211666
				-0.0548327	0.380117																																						0.0264898	0.261672		-0.178734	0.213798
				-0.0596625	0.379539																																						0.0322472	0.260556		-0.2033	0.21665
				-0.0615862	0.37939																																						0.0395372	0.258304		-0.192335	0.215502
				-0.054414	0.380578																																						0.0154231	0.262621		-0.192792	0.210417
				-0.049325	0.376366																																						0.0158328	0.261895		-0.189137	0.210111
				-0.0422974	0.374013																																						0.0215148	0.267397		-0.200077	0.211278
				-0.0516516	0.375853																																						0.0301939	0.266725		-0.19807	0.211072
				-0.0586149	0.37602																																						0.019112	0.266558		-0.198464	0.209317
				-0.0638841	0.377367																																						0.0133926	0.269836		-0.199571	0.20732
				-0.0482646	0.382961																																						0.00293228	0.271318		-0.204307	0.211482
				-0.0359531	0.382483																																						-0.00176165	0.272232		-0.202387	0.209759
				-0.0441653	0.383262																																						-0.00524486	0.270471		-0.206162	0.213193
				-0.0403317	0.385289																																						-0.00915831	0.271397		-0.194286	0.210821
				-0.0419887	0.385237																																						-0.0139793	0.270606		-0.19465	0.211809
				-0.0488752	0.38405																																						-0.0344655	0.271435		-0.1966	0.209091
				-0.0458616	0.387056																																						-0.0467968	0.271751		-0.198519	0.211441
				-0.0486681	0.38812																																						-0.0370328	0.274327		-0.18806	0.211611
				-0.0322201	0.388416																																						-0.0471222	0.274791		-0.207196	0.212147
				-0.0232397	0.390258																																						-0.0415715	0.271425		-0.208051	0.214758
				-0.0306124	0.389549																																						-0.0407783	0.275497		-0.208324	0.213681
				-0.0199317	0.389365																																						-0.0620194	0.278218		-0.20398	0.214148
				-0.0224602	0.390892																																						-0.0655374	0.287403		-0.213163	0.216326
				-0.0273111	0.39286																																						-0.0531576	0.29036		-0.200691	0.216506
				-0.0109876	0.394839																																						-0.0650956	0.289981		-0.199921	0.216189
				-0.0072353	0.395247																																						-0.0672443	0.289814		-0.230251	0.215157
				-0.00216153	0.395205																																						-0.0699986	0.289967		-0.226842	0.213885
				0.0139492	0.398395																																						-0.0772571	0.292326		-0.22366	0.219833
				0.0166424	0.399884																																						-0.0993956	0.292356		-0.238872	0.219317
				0.0254793	0.396327																																						-0.09457	0.29622		-0.228958	0.219235
				0.0262253	0.399784																																						-0.101668	0.29943		-0.2299	0.217998
				0.0239051	0.400405																																						-0.0985524	0.298799		-0.230042	0.21353
				0.0334976	0.399949																																						-0.106775	0.298102		-0.228211	0.212203
				0.0340597	0.400061																																						-0.101469	0.301929		-0.221457	0.212601
				0.0346534	0.401296																																						-0.0961381	0.303434		-0.238973	0.213786
				0.0484698	0.401316																																						-0.10006	0.304745		-0.255489	0.214068
				0.0488873	0.399753																																						-0.107543	0.304967		-0.255697	0.211673
				0.0485977	0.398842																																						-0.11408	0.309245		-0.269498	0.211695
				0.047281	0.402573																																						-0.139736	0.313679		-0.274097	0.205044
				0.0514321	0.400661																																						-0.147227	0.313984		-0.265382	0.207415
				0.0550907	0.398685																																						-0.140208	0.311207		-0.271736	0.207937
				0.0611152	0.396793																																						-0.167623	0.311933		-0.28109	0.205267
				0.0607357	0.399406																																						-0.15009	0.314253		-0.282961	0.202365
				0.0638895	0.399453																																						-0.152471	0.316486		-0.267779	0.204676
				0.0853039	0.400455																																						-0.157958	0.318049		-0.27473	0.210995
				0.0904675	0.40099																																						-0.163981	0.317628		-0.284301	0.211354
				0.0982391	0.398952																																						-0.173271	0.317336		-0.277736	0.208975
				0.107956	0.399038																																						-0.166254	0.314339		-0.253826	0.213076
				0.110018	0.402483																																						-0.17043	0.31502		-0.261119	0.209474
				0.119293	0.400138																																						-0.167299	0.319218		-0.269534	0.206408
				0.112606	0.40076																																						-0.185344	0.322486		-0.272145	0.205027
				0.122553	0.40068																																						-0.174767	0.315666		-0.284205	0.205268
				0.107799	0.399326																																						-0.172326	0.315928		-0.290772	0.203136
				0.110063	0.397973																																						-0.168814	0.316833		-0.293866	0.206636
				0.114344	0.397283																																						-0.170734	0.313254		-0.303621	0.208358
				0.115402	0.394323																																						-0.177026	0.318169		-0.309868	0.209462
				0.118176	0.391776																																						-0.184612	0.3214		-0.291672	0.207073
				0.0995316	0.391869																																						-0.181525	0.32203		-0.28783	0.205123
				0.0926058	0.391002																																						-0.194012	0.320226		-0.304542	0.203815
				0.0952214	0.391214																																						-0.201421	0.325005		-0.313284	0.204847
				0.0942353	0.391651																																						-0.213818	0.327783		-0.320906	0.204648
				0.0955162	0.39309																																						-0.202199	0.326131		-0.318793	0.207308
				0.11008	0.393068																																						-0.20703	0.32415		-0.335282	0.206929
				0.110428	0.394248																																						-0.200911	0.327432		-0.350122	0.204826
				0.109497	0.393894																																						-0.200194	0.328784		-0.329929	0.206481
				0.10809	0.395221																																						-0.208696	0.333615		-0.347928	0.204762
				0.120967	0.397171																																						-0.216457	0.335504		-0.362797	0.209366
				0.134063	0.393424																																						-0.198289	0.339961		-0.372484	0.209907
				0.129492	0.394343																																						-0.210145	0.337179		-0.372775	0.20897
				0.122653	0.393731																																						-0.205193	0.332568		-0.372084	0.212462
				0.125779	0.392556																																						-0.218882	0.33287		-0.377422	0.211309
				0.135112	0.391849																																						-0.204876	0.33167		-0.370392	0.213481
				0.125245	0.393194																																						-0.205462	0.331398		-0.373148	0.212493
				0.117731	0.393188																																						-0.228084	0.337923		-0.374439	0.213001
				0.113974	0.394941																																						-0.240031	0.341358		-0.388415	0.21464
				0.125802	0.39477																																						-0.235114	0.342616		-0.407586	0.21234
				0.132915	0.39338																																						-0.236018	0.342706		-0.419002	0.210752
				0.131915	0.393056																																						-0.244052	0.33951		-0.439417	0.208865
				0.132895	0.393431																																						-0.239521	0.340351		-0.436939	0.20994
				0.128672	0.393828																																						-0.228794	0.343451		-0.428459	0.208014
				0.122962	0.39672																																						-0.2306	0.34273		-0.420989	0.209907
				0.124182	0.396071																																						-0.229677	0.34023		-0.405866	0.213769
				0.115947	0.398894																																						-0.22303	0.342611		-0.415477	0.214913
				0.124483	0.39811																																						-0.225724	0.342401		-0.418378	0.215824
				0.134579	0.401058																																						-0.23359	0.34193		-0.41489	0.216129
				0.127645	0.397984																																						-0.237141	0.34375		-0.41662	0.21427
				0.123374	0.39601																																						-0.23693	0.344552		-0.410164	0.222297
				0.12048	0.394372																																						-0.225198	0.342742		-0.393624	0.221469
				0.12219	0.392762																																						-0.228585	0.34154		-0.393125	0.219322
				0.108987	0.393951																																						-0.209825	0.343606		-0.402734	0.221211
				0.119572	0.394049																																						-0.199288	0.340652		-0.42734	0.219026
				0.121761	0.392125																																						-0.20899	0.339665		-0.427994	0.220153
				0.105463	0.392098																																						-0.206846	0.341011		-0.436595	0.222833
				0.119673	0.396826																																						-0.201529	0.340314		-0.427396	0.226252
				0.123955	0.398713																																						-0.192357	0.335603		-0.429772	0.230527
				0.118537	0.39704																																						-0.198722	0.33468		-0.446153	0.229027
				0.1313	0.399895																																						-0.205852	0.335139		-0.444273	0.234814
				0.115713	0.399988																																						-0.206898	0.338714		-0.443704	0.236109
				0.171509	0.391648																																						-0.227905	0.335454		-0.445763	0.24302
				0.171346	0.392387																																						-0.239351	0.339754		-0.46069	0.244176
				0.164115	0.392823																																						-0.238026	0.339724		-0.468342	0.243701
				0.165725	0.393491																																						-0.232705	0.340461		-0.476463	0.245138
				0.165843	0.392842																																						-0.231949	0.342011		-0.484938	0.251251
				0.150339	0.39279																																						-0.244356	0.34398		-0.485394	0.249668
				0.158639	0.392399																																						-0.237836	0.3453		-0.484076	0.249954
				0.141528	0.391994																																						-0.261522	0.349124		-0.478635	0.247353
				0.133822	0.393121																																						-0.252437	0.345806		-0.488245	0.244735
				0.129042	0.392209																																						-0.25183	0.34472		-0.496658	0.244919
				0.141414	0.394991																																						-0.250066	0.338465		-0.495092	0.245237
				0.149322	0.392018																																						-0.230932	0.33452		-0.482959	0.245735
				0.156727	0.385737																																						-0.226372	0.329396		-0.489014	0.243896
				0.149799	0.386926																																						-0.220475	0.326457		-0.498257	0.242375
				0.146669	0.388087																																						-0.222709	0.328872		-0.487374	0.242112
				0.144037	0.389648																																						-0.21461	0.328827		-0.514092	0.242583
				0.1476	0.392207																																						-0.218418	0.328985		-0.506162	0.247893
				0.142516	0.390265																																						-0.236424	0.328947		-0.506535	0.250543
				0.137671	0.388443																																						-0.244518	0.326639		-0.520447	0.252294
				0.143791	0.391326																																						-0.248269	0.327924		-0.536159	0.253035
				0.143158	0.391734																																						-0.240255	0.325607		-0.519139	0.256066
				0.137173	0.395274																																						-0.260059	0.32796		-0.523119	0.256531
				0.135534	0.393696																																						-0.264794	0.327549		-0.513504	0.252106
				0.129255	0.389406																																						-0.26448	0.323975		-0.510578	0.247577
				0.113291	0.387599																																						-0.262575	0.32422		-0.512939	0.247981
				0.105308	0.387985																																						-0.261598	0.327787		-0.505894	0.253755
				0.105894	0.384898																																						-0.268241	0.325558		-0.519378	0.253511
				0.102726	0.384248																																						-0.263516	0.327433		-0.522265	0.25172
				0.0983955	0.381807																																						-0.257393	0.330177		-0.54205	0.254386
				0.10639	0.38145																																						-0.254968	0.330237		-0.538695	0.258632
				0.105763	0.386328																																						-0.256531	0.32826		-0.548128	0.260428
				0.110158	0.382345																																						-0.248422	0.328011		-0.540575	0.262726
				0.104385	0.383197																																						-0.268749	0.328842		-0.538878	0.262189
				0.105373	0.38149																																						-0.247347	0.323838		-0.533919	0.262842
				0.105782	0.379387																																						-0.225573	0.323059		-0.532373	0.262861
				0.114718	0.379345																																						-0.232884	0.32363		-0.531483	0.265552
				0.124833	0.37954																																						-0.224056	0.319583		-0.518182	0.267923
				0.119035	0.380591																																						-0.22708	0.321095		-0.517462	0.265667
				0.127134	0.378527																																						-0.227475	0.324694		-0.521935	0.264117
				0.130512	0.376949																																						-0.221099	0.324799		-0.525486	0.264829
				0.137189	0.378679																																						-0.209972	0.329238		-0.536686	0.263034
				0.13906	0.378557																																						-0.216175	0.331231		-0.533184	0.25948
				0.140742	0.380951																																						-0.22353	0.336355		-0.549644	0.254797
				0.13618	0.37897																																						-0.211054	0.335411		-0.540582	0.258643
				0.131801	0.376721																																						-0.228683	0.337299		-0.537622	0.260956
				0.128344	0.377349																																						-0.249096	0.336727		-0.529578	0.26236
				0.133027	0.379554																																						-0.242233	0.337875		-0.528247	0.263207
				0.141505	0.377854																																						-0.26762	0.339711		-0.534102	0.258193
				0.139278	0.379265																																						-0.26826	0.340972		-0.510357	0.262235
				0.145019	0.379583																																						-0.265334	0.342886		-0.518223	0.258539
				0.141138	0.379814																																						-0.277014	0.336798		-0.523053	0.257215
				0.13634	0.379567																																						-0.297537	0.336561		-0.528923	0.256459
				0.134653	0.377079																																						-0.307774	0.339249		-0.512843	0.255664
				0.145752	0.37725																																						-0.302965	0.342848		-0.519104	0.255552
				0.131307	0.376994																																						-0.306929	0.341447		-0.517799	0.25201
				0.126937	0.376929																																						-0.309686	0.347125		-0.512127	0.249329
				0.134711	0.377003																																						-0.315063	0.351206		-0.495148	0.252035
				0.128128	0.376076																																						-0.312494	0.35373		-0.501383	0.252291
				0.119723	0.377135																																						-0.322586	0.354004		-0.485735	0.256894
				0.11354	0.374987																																						-0.336785	0.353071		-0.478648	0.256369
				0.100723	0.375188																																						-0.345035	0.351559		-0.468802	0.258484
				0.0846779	0.375812																																						-0.343599	0.353567		-0.469456	0.259168
				0.0711146	0.374179																																						-0.345441	0.355198		-0.472647	0.252985
				0.0800198	0.373313																																						-0.347503	0.354144		-0.457632	0.254037
				0.082739	0.370986																																						-0.348028	0.356352		-0.456131	0.25533
				0.0801789	0.371009																																						-0.346424	0.357868		-0.45325	0.253197
				0.0870487	0.371455																																						-0.359229	0.356674		-0.469108	0.25906
				0.0796296	0.370443																																						-0.360186	0.358508		-0.478396	0.255744
				0.0802699	0.369801																																						-0.352842	0.354018		-0.495964	0.256076
				0.0957747	0.371433																																						-0.352595	0.3528		-0.494516	0.255877
				0.104896	0.373268																																						-0.353711	0.351763		-0.468229	0.261299
				0.105647	0.372189																																						-0.352265	0.353661		-0.465617	0.260716
				0.104697	0.371162																																						-0.37801	0.354377		-0.475395	0.259603
				0.0964916	0.367906																																						-0.382079	0.357006		-0.489829	0.254545
				0.0981629	0.367067																																						-0.392689	0.358667		-0.476072	0.259037
				0.106468	0.368218																																						-0.389379	0.356644		-0.477155	0.255218
				0.0988943	0.369203																																						-0.389335	0.354768		-0.467899	0.260511
				0.0895337	0.36996																																						-0.388335	0.354637		-0.458636	0.266227
				0.0923956	0.370652																																						-0.373782	0.358511		-0.459596	0.264636
				0.0951757	0.371995																																						-0.385671	0.355451		-0.457981	0.265855
				0.0789036	0.371051																																						-0.4042	0.359692		-0.459662	0.267961
				0.0738562	0.367115																																						-0.416938	0.36491		-0.454205	0.266433
				0.0728033	0.367775																																						-0.425805	0.364226		-0.4665	0.266592
				0.088431	0.366219																																						-0.424033	0.368623		-0.459826	0.271482
				0.0972412	0.367471																																						-0.437025	0.372206		-0.457292	0.271139
				0.102856	0.368544																																						-0.440094	0.372993		-0.456342	0.265406
				0.103922	0.367607																																						-0.450243	0.371478		-0.458631	0.266535
				0.0883409	0.369361																																						-0.447162	0.370464		-0.470087	0.260782
				0.0962275	0.371296																																						-0.458788	0.372366		-0.469653	0.259556
				0.0910826	0.367302																																						-0.466652	0.376061		-0.474665	0.265356
				0.089357	0.371002																																						-0.460603	0.377588		-0.473837	0.26509
				0.0894571	0.368909																																						-0.45936	0.381432		-0.482113	0.266058
				0.0894093	0.369318																																						-0.477463	0.384436		-0.486885	0.265116
				0.103263	0.369092																																						-0.458184	0.380034		-0.483431	0.266022
				0.0947789	0.369086																																						-0.456813	0.378511		-0.480285	0.264949
				0.0947144	0.370514																																						-0.461502	0.378236		-0.47444	0.261744
				0.106367	0.371932																																						-0.463184	0.379443		-0.47881	0.263198
				0.114104	0.370943																																						-0.463828	0.382031		-0.50961	0.264441
				0.117683	0.370192																																						-0.461393	0.383268		-0.522753	0.264904
				0.113326	0.37137																																						-0.46704	0.381579		-0.526613	0.265764
				0.11212	0.372057																																						-0.475876	0.380231		-0.508078	0.26677
				0.116128	0.37139																																						-0.471476	0.381003		-0.502865	0.267294
				0.109429	0.372235																																						-0.452453	0.378437		-0.49661	0.261209
				0.113753	0.371076																																						-0.443583	0.372284		-0.501025	0.264953
				0.109226	0.371107																																						-0.435629	0.376833		-0.51301	0.275779
				0.104141	0.370293																																						-0.453885	0.383858		-0.498996	0.279702
				0.101078	0.369339																																						-0.445878	0.386492		-0.500247	0.278149
				0.0925205	0.367201																																						-0.44213	0.385906		-0.503417	0.277672
				0.0926106	0.364705																																						-0.442395	0.386553		-0.50964	0.278575
				0.080225	0.364342																																						-0.429982	0.380308		-0.495669	0.283011
				0.0780921	0.36511																																						-0.439105	0.377288		-0.493166	0.279483
				0.062731	0.366039																																						-0.443503	0.378587		-0.501472	0.279127
				0.0654913	0.363143																																						-0.457418	0.38051		-0.492827	0.28279
				0.0719991	0.36124																																						-0.442047	0.379437		-0.487829	0.280954
				0.0650059	0.358831																																						-0.444626	0.379084		-0.482383	0.283869
				0.0697235	0.360972																																						-0.447217	0.381583		-0.47638	0.289437
				0.0763856	0.360961																																						-0.426087	0.374219		-0.467319	0.292696
				0.0772085	0.359909																																						-0.439118	0.368197		-0.467307	0.290695
				0.0801347	0.364764																																						-0.442459	0.368073		-0.47243	0.289243
				0.0757489	0.363112																																						-0.42903	0.365791		-0.478887	0.288217
				0.0645843	0.363089																																						-0.420667	0.366419		-0.474871	0.290395
				0.0621417	0.360089																																						-0.430854	0.367169		-0.471423	0.291184
				0.0702359	0.36224																																						-0.433462	0.363566		-0.484237	0.286979
				0.0804541	0.362978																																						-0.43298	0.365963		-0.474468	0.291639
				0.0798047	0.361787																																						-0.419635	0.367801		-0.466859	0.294781
				0.0782063	0.360929																																						-0.421581	0.369338		-0.464411	0.296413
				0.0765957	0.361737																																						-0.420507	0.366339		-0.466676	0.296277
				0.0750861	0.361107																																						-0.404272	0.365737		-0.480176	0.295242
				0.0754678	0.360955																																						-0.381493	0.362112		-0.463122	0.298984
				0.0769855	0.361469																																						-0.380377	0.365267		-0.450708	0.299544
				0.0805442	0.358786																																						-0.379611	0.361917		-0.453129	0.30259
				0.0761789	0.358948																																						-0.362852	0.36388		-0.453782	0.304216
				0.0730611	0.358049																																						-0.368472	0.365288		-0.470063	0.297805
				0.0757496	0.355346																																						-0.361051	0.362939		-0.456492	0.302566
				0.064809	0.355864																																						-0.351713	0.363368		-0.450671	0.306344
				0.0665612	0.352568																																						-0.343827	0.369058		-0.448568	0.302511
				0.074234	0.355943																																						-0.331405	0.364659		-0.454614	0.304499
				0.0717218	0.355587																																						-0.346246	0.365429		-0.453699	0.303228
				0.079121	0.354953																																						-0.333306	0.3642		-0.464259	0.299606
				0.0863936	0.358416																																						-0.317616	0.365259		-0.465148	0.29934
				0.079904	0.356226																																						-0.302987	0.366036		-0.441313	0.300873
				0.062257	0.355096																																						-0.290593	0.366212		-0.430759	0.301555
				0.0407305	0.357306																																						-0.280115	0.365475		-0.43635	0.297754
				0.0357837	0.355874																																						-0.299947	0.363963		-0.4336	0.29998
				0.0362994	0.353668																																						-0.29889	0.364378		-0.422912	0.30633
				0.041095	0.353261																																						-0.295662	0.360336		-0.428536	0.30509
				0.0481413	0.355098																																						-0.295988	0.35624		-0.436664	0.305024
				0.0410013	0.353762																																						-0.315584	0.359044		-0.435528	0.304345
				0.0391761	0.352372																																						-0.312149	0.356858		-0.423133	0.310776
				0.0437458	0.354706																																						-0.301885	0.354824		-0.414262	0.309594
				0.0393188	0.352648																																						-0.318449	0.354705		-0.404252	0.306046
				0.0399974	0.352927																																						-0.315844	0.354747		-0.405544	0.307788
				0.0406664	0.351779																																						-0.308741	0.356973		-0.412605	0.30775
				0.0372168	0.353851																																						-0.318948	0.35438		-0.405768	0.306139
				0.0327038	0.351248																																						-0.326656	0.356043		-0.408126	0.309479
				0.0339365	0.352222																																						-0.353749	0.358205		-0.410212	0.304543
				0.0246926	0.349294																																						-0.348685	0.358581		-0.402845	0.30598
				0.0154198	0.347949																																						-0.355013	0.361258		-0.401816	0.303785
				0.00951022	0.348064																																						-0.353659	0.362487		-0.399249	0.305158
				0.016217	0.347961																																						-0.358109	0.366531		-0.41669	0.303553
				0.0118833	0.347392																																						-0.363964	0.3618		-0.409136	0.306361
				0.0112965	0.34565																																						-0.356392	0.360617		-0.420127	0.301505
				0.0122378	0.345841																																						-0.386786	0.361201		-0.418094	0.30259
				0.0156094	0.344549																																						-0.381983	0.358681		-0.427393	0.301534
				0.0168481	0.343345																																						-0.376083	0.356814		-0.415084	0.308306
				8.42712e-05	0.344258																																						-0.369751	0.353602		-0.41587	0.305657
				-0.00531991	0.346876																																						-0.372185	0.357673		-0.416447	0.30543
				-0.0185897	0.347925																																						-0.382199	0.356701		-0.419354	0.300656
				-0.0206991	0.347304																																						-0.369206	0.351507		-0.427703	0.29796
				-0.0261167	0.345612																																						-0.367591	0.351629		-0.412106	0.299598
				-0.0139241	0.34484																																						-0.376269	0.350989		-0.40496	0.297645
				-0.00780942	0.341293																																						-0.369127	0.352607		-0.400665	0.295498
				-0.00816631	0.341946																																						-0.36884	0.360748		-0.403988	0.298407
				0.000490575	0.337289																																						-0.360305	0.361851		-0.411436	0.299602
				-0.0174574	0.339879																																						-0.371679	0.362037		-0.421022	0.296613
				-0.0180679	0.33919																																						-0.37738	0.365665		-0.427243	0.292461
				-0.0121876	0.338236																																						-0.384888	0.369067		-0.41699	0.295082
				-0.0201435	0.338426																																						-0.396095	0.36919		-0.432438	0.291136
				-0.0214015	0.33851																																						-0.412496	0.369704		-0.417789	0.294697
				-0.0286227	0.341004																																						-0.409227	0.368461		-0.446292	0.292799
				-0.0205038	0.338303																																						-0.4005	0.373403		-0.450476	0.291642
				-0.0199817	0.337816																																						-0.385166	0.373988		-0.456044	0.289528
				-0.0247063	0.339206																																						-0.396763	0.37663		-0.440436	0.286591
				-0.0312484	0.337205																																						-0.398096	0.376869		-0.439025	0.287114
				-0.0392978	0.33577																																						-0.39579	0.380542		-0.448075	0.289598
				-0.0329845	0.33824																																						-0.398672	0.38271		-0.444407	0.286507
				-0.0198382	0.339653																																						-0.430226	0.382159		-0.455353	0.288452
				-0.0224579	0.338536																																						-0.42379	0.384271		-0.451366	0.288117
				-0.0234559	0.335422																																						-0.418427	0.384487		-0.450602	0.286838
				-0.0189418	0.335089																																						-0.431274	0.383405		-0.439003	0.290442
				-0.0194113	0.336784																																						-0.431417	0.387391		-0.443016	0.28649
				-0.0311908	0.337528																																						-0.429039	0.391162		-0.434059	0.284857
				-0.0453778	0.334278																																						-0.437121	0.394519		-0.438639	0.28459
				-0.0385291	0.332435																																						-0.429403	0.39097		-0.430242	0.282598
				-0.052547	0.334354																																						-0.426687	0.387394		-0.443461	0.283643
				-0.0440527	0.334812																																						-0.43203	0.38827		-0.449693	0.28323
				-0.0317291	0.336715																																						-0.432475	0.391612		-0.4324	0.283374
				-0.0330304	0.338723																																						-0.437384	0.390726		-0.440592	0.281106
				-0.0155658	0.337799																																						-0.435772	0.388978		-0.442785	0.280949
				-0.0101023	0.339003																																						-0.441749	0.389258		-0.437733	0.280132
				-0.00759777	0.339974																																						-0.453332	0.386641		-0.450783	0.272626
				-0.0112786	0.339205																																						-0.448967	0.386986		-0.465213	0.268503
				-0.00691438	0.339264																																						-0.457135	0.384219		-0.468052	0.264165
				-0.00432245	0.338457																																						-0.443259	0.383722		-0.448179	0.265155
				-0.00870996	0.338567																																						-0.437819	0.386918		-0.448089	0.263286
				-0.0123238	0.338771																																						-0.446218	0.386748		-0.446661	0.264761
				0.0153886	0.337993																																						-0.440646	0.38508		-0.451662	0.263668
				0.0112746	0.336551																																						-0.44184	0.387221		-0.456261	0.259393
				0.00187508	0.339321																																						-0.446622	0.388687		-0.46317	0.258571
				0.0153396	0.339967																																						-0.440745	0.389332		-0.461819	0.256964
				0.0233985	0.339092																																						-0.459281	0.392276		-0.461192	0.253755
				0.0250839	0.340311																																						-0.47107	0.392263		-0.468117	0.251542
				0.0340292	0.339177																																						-0.463861	0.390717		-0.484528	0.246647
				0.0512347	0.338893																																						-0.447116	0.393339		-0.476008	0.250396
				0.0411262	0.341396																																						-0.445952	0.394768		-0.465345	0.248313
				0.0439643	0.337815																																						-0.44988	0.399543		-0.480515	0.241518
				0.0499801	0.340246																																						-0.448886	0.390787		-0.489849	0.241235
				0.0423616	0.33955																																						-0.443422	0.393153		-0.492135	0.241383
				0.0583685	0.333564																																						-0.436757	0.397151		-0.497792	0.245842
				0.0556157	0.336794																																						-0.456777	0.400585		-0.505785	0.241943
				0.0556812	0.338422																																						-0.472612	0.403931		-0.503198	0.240987
				0.0531733	0.33956																																						-0.461169	0.406361		-0.504023	0.24651
				0.0505014	0.341042																																						-0.468771	0.408615		-0.506274	0.24742
				0.0504091	0.340383																																						-0.450749	0.411795		-0.516795	0.248613
				0.0531425	0.338864																																						-0.43711	0.413984		-0.528426	0.255241
				0.0546873	0.333707																																						-0.442496	0.416347		-0.518914	0.253866
				0.0542218	0.33602																																						-0.446301	0.41965		-0.503515	0.252165
				0.0522369	0.337055																																						-0.464307	0.424935		-0.494425	0.248022
				0.0545744	0.33897																																						-0.473525	0.427625		-0.504016	0.246366
				0.0607498	0.337188																																						-0.457739	0.429068		-0.497992	0.244939
				0.067461	0.342512																																						-0.461402	0.425029		-0.496068	0.245351
				0.0757945	0.343103																																						-0.46358	0.424912		-0.501443	0.249774
				0.0846178	0.347072																																						-0.460359	0.427924		-0.50857	0.249996
				0.0990228	0.345147																																						-0.455661	0.426693		-0.513362	0.251515
				0.0944214	0.345693																																						-0.45128	0.429877		-0.520281	0.257947
				0.0916968	0.345739																																						-0.453821	0.431349		-0.524339	0.256644
				0.0761753	0.347452																																						-0.453955	0.440502		-0.509822	0.261969
				0.0715975	0.348558																																						-0.462655	0.43974		-0.515647	0.268522
				0.0777393	0.345367																																						-0.477789	0.443316		-0.51399	0.266507
				0.0692552	0.349149																																						-0.487105	0.442494		-0.514931	0.269077
				0.0743533	0.348584																																						-0.480712	0.439037		-0.505632	0.270793
				0.0741649	0.35095																																						-0.485667	0.439156		-0.519592	0.269325
				0.0777381	0.350066																																						-0.492851	0.441253		-0.512755	0.273121
				0.0893057	0.35099																																						-0.482508	0.443629		-0.511627	0.27305
				0.0814046	0.35445																																						-0.470424	0.443161		-0.506206	0.271883
				0.0791739	0.354873																																						-0.460019	0.44301		-0.489164	0.261407
				0.0722274	0.355215																																						-0.47757	0.445148		-0.478019	0.257574
				0.0632641	0.355718																																						-0.47877	0.44685		-0.48183	0.261759
				0.0692611	0.352858																																						-0.483166	0.445512		-0.496846	0.262749
				0.0680613	0.355015																																						-0.492027	0.444134		-0.511729	0.264589
				0.0664841	0.355942																																						-0.496455	0.443066		-0.500275	0.263714
				0.0660377	0.355605																																						-0.494666	0.44544		-0.485009	0.261906
				0.0680121	0.354793																																						-0.498464	0.448368		-0.48782	0.263661
				0.0732748	0.354502																																						-0.485875	0.449922		-0.488911	0.260624
				0.095421	0.355435																																						-0.487583	0.452084		-0.495484	0.259839
				0.0986882	0.35804																																						-0.478479	0.453199		-0.501371	0.255437
				0.103179	0.359429																																						-0.496687	0.457295		-0.507534	0.258812
				0.0986095	0.360952																																						-0.490293	0.456148		-0.518299	0.258453
				0.0960875	0.359132																																						-0.48485	0.453077		-0.51804	0.260068
				0.087397	0.359451																																						-0.470777	0.457018		-0.515854	0.261541
				0.0898456	0.362391																																						-0.464446	0.456589		-0.517076	0.257483
				0.0902739	0.3599																																						-0.459963	0.458792		-0.517897	0.260013
				0.0862321	0.357062																																						-0.470051	0.4598		-0.520941	0.259509
				0.0919044	0.35805																																						-0.479156	0.459802		-0.529923	0.259593
				0.0800033	0.359441																																						-0.46497	0.463988		-0.533589	0.265496
				0.0919311	0.358744																																						-0.445739	0.463348		-0.508136	0.26088
				0.0868333	0.361421																																						-0.457737	0.463669		-0.503105	0.257195
				0.0923136	0.358355																																						-0.447398	0.465968		-0.505152	0.253092
				0.0982637	0.359564																																						-0.452783	0.467139		-0.508551	0.250903
				0.0921147	0.3618																																						-0.465615	0.464526		-0.503189	0.253831
				0.0984786	0.365503																																						-0.470887	0.464587		-0.502005	0.250406
				0.100309	0.364336																																						-0.464051	0.46302		-0.50399	0.251518
				0.0954366	0.362837																																						-0.46215	0.463043		-0.509329	0.252976
				0.103363	0.364445																																						-0.442913	0.462138		-0.506655	0.25118
				0.109931	0.362999																																						-0.448902	0.463167		-0.496872	0.254262
				0.110192	0.363088																																						-0.45884	0.466372		-0.502731	0.252166
				0.103699	0.363172																																						-0.459279	0.46497		-0.518315	0.251042
				0.104096	0.360657																																						-0.457334	0.469576		-0.522831	0.2496
				0.102338	0.36055																																						-0.451854	0.467812		-0.515375	0.249625
				0.0996126	0.362357																																						-0.450096	0.467279		-0.51372	0.25058
				0.108717	0.363442																																						-0.474699	0.465313		-0.518044	0.251539
				0.106839	0.364123																																						-0.471772	0.466074		-0.510674	0.257097
				0.10338	0.362095																																						-0.474673	0.467135		-0.510183	0.264536
				0.106581	0.362701																																						-0.461947	0.462692		-0.491276	0.264612
				0.111348	0.366834																																						-0.459754	0.460077		-0.495995	0.265877
				0.11319	0.366691																																						-0.468092	0.461823		-0.503994	0.263439
				0.126651	0.366581																																						-0.477357	0.457771		-0.517601	0.266499
				0.116226	0.367662																																						-0.487288	0.460828		-0.535735	0.256766
				0.118255	0.366873																																						-0.490625	0.458011		-0.523245	0.261055
				0.123031	0.371192																																						-0.487399	0.456443		-0.514463	0.26201
				0.127608	0.369156																																						-0.49278	0.452824		-0.513871	0.262123
				0.116788	0.366367																																						-0.493344	0.455022		-0.523957	0.261774
				0.117534	0.36664																																						-0.507784	0.448541		-0.517955	0.262571
				0.128943	0.367684																																						-0.49976	0.451772		-0.51048	0.261945
				0.124333	0.368752																																						-0.502435	0.452741		-0.522733	0.254577
				0.121038	0.367013																																						-0.519681	0.454976		-0.523734	0.25709
				0.120399	0.36404																																						-0.513481	0.448517		-0.535382	0.256325
				0.111728	0.365836																																						-0.497416	0.450103		-0.534389	0.259055
				0.106741	0.365377																																						-0.488146	0.452014		-0.529523	0.266925
				0.100771	0.365788																																						-0.482864	0.450921		-0.535813	0.266115
				0.106359	0.362844																																						-0.485404	0.450661		-0.52976	0.265629
				0.10623	0.361921																																						-0.472961	0.454385		-0.527642	0.263365
				0.106345	0.363637																																						-0.4515	0.456465		-0.512858	0.261313
				0.102295	0.365117																																						-0.450549	0.453876		-0.514045	0.255917
				0.0883755	0.363783																																						-0.453431	0.456258		-0.522283	0.263599
				0.0832553	0.362838																																						-0.469397	0.459229		-0.529332	0.256182
				0.0840672	0.364755																																						-0.47646	0.461101		-0.531039	0.256999
				0.0813131	0.36771																																						-0.486689	0.46159		-0.535059	0.252801
				0.0942695	0.368856																																						-0.491093	0.455102		-0.532348	0.251562
				0.091179	0.368819																																						-0.478464	0.459481		-0.523227	0.253401
				0.0866433	0.366065																																						-0.500111	0.465074		-0.527255	0.252834
				0.0802514	0.362894																																						-0.500946	0.468498		-0.538113	0.252293
				0.0768205	0.365535																																						-0.51649	0.469186		-0.55549	0.25
				0.0847732	0.365237																																						-0.504122	0.468959		-0.551377	0.249877
				0.0853263	0.365119																																						-0.504487	0.473344		-0.556602	0.248823
				0.0807343	0.364927																																						-0.507913	0.475646		-0.544616	0.241683
				0.0815343	0.369614																																						-0.514425	0.476147		-0.533124	0.24217
				0.085667	0.366343																																						-0.518352	0.479535		-0.538217	0.237956
				0.0820952	0.369724																																						-0.535094	0.480027		-0.526178	0.241409
				0.0759139	0.369897																																						-0.52054	0.4758		-0.534508	0.239668
				0.0579364	0.368907																																						-0.510921	0.473097		-0.534611	0.241764
				0.0692862	0.369269																																						-0.50005	0.476625		-0.532678	0.243452
				0.0809271	0.372105																																						-0.475922	0.479194		-0.533612	0.241571
				0.0853976	0.37193																																						-0.491602	0.482305		-0.520122	0.245254
				0.0868871	0.372775																																						-0.486166	0.484242		-0.513146	0.249626
				0.0802859	0.373443																																						-0.485586	0.488576		-0.508372	0.250146
				0.0939911	0.375281																																						-0.495114	0.486534		-0.502042	0.252454
				0.0944033	0.374188																																						-0.508282	0.492015		-0.508245	0.25391
				0.11008	0.375364																																						-0.513789	0.49177		-0.509295	0.249512
				0.102445	0.379051																																						-0.52472	0.488127		-0.510368	0.24899
				0.0899985	0.38218																																						-0.501865	0.490795		-0.505431	0.249566
				0.0999121	0.381496																																						-0.478547	0.489002		-0.494165	0.247308
				0.105242	0.38494																																						-0.485266	0.493706		-0.497258	0.250605
				0.112362	0.386202																																						-0.480305	0.492029		-0.485853	0.255001
				0.116401	0.390445																																						-0.489557	0.492205		-0.483416	0.257951
				0.111259	0.393068																																						-0.479362	0.495994		-0.494463	0.254096
				0.119051	0.394148																																						-0.477147	0.497586		-0.488687	0.257172
				0.12588	0.396775																																						-0.488346	0.498586		-0.48385	0.253552
				0.1278	0.399358																																						-0.489144	0.496947		-0.476919	0.257596
				0.125352	0.404815																																						-0.487329	0.499627		-0.477133	0.26148
				0.129165	0.405853																																						-0.490396	0.500571		-0.479787	0.258762
				0.139317	0.410316																																						-0.485684	0.500718		-0.475957	0.263605
				0.146122	0.414001																																						-0.486792	0.500783		-0.462735	0.265069
				0.158792	0.41308																																						-0.501994	0.500409		-0.47443	0.261022
				0.161716	0.410974																																						-0.515361	0.49787		-0.483527	0.265534
				0.1635	0.410575																																						-0.504841	0.496201		-0.475792	0.264695
				0.166335	0.409706																																						-0.490364	0.496807		-0.471952	0.267313
				0.164657	0.416382																																						-0.491321	0.493639		-0.465428	0.269698
				0.169839	0.417153																																						-0.486582	0.490957		-0.460487	0.261521
				0.186029	0.418897																																						-0.483667	0.489964		-0.454541	0.265234
				0.200017	0.421412																																						-0.496167	0.486365		-0.456745	0.267301
				0.206691	0.420818																																						-0.50029	0.485692		-0.458671	0.262688
				0.202876	0.418957																																						-0.504211	0.488061		-0.467528	0.262589
				0.209923	0.422643																																						-0.495826	0.490062		-0.457637	0.269048
				0.194769	0.423197																																						-0.50355	0.48886		-0.451928	0.269723
				0.202883	0.42327																																						-0.512177	0.491897		-0.453515	0.270834
				0.211506	0.423874																																						-0.515726	0.488751		-0.444195	0.267454
				0.207211	0.424951																																						-0.51831	0.492852		-0.437272	0.272625
				0.211493	0.424101																																						-0.518011	0.498539		-0.44027	0.272315
				0.205028	0.424316																																						-0.495326	0.50171		-0.445841	0.272921
				0.199227	0.426847																																						-0.501002	0.49987		-0.456634	0.27695
				0.206476	0.427138																																						-0.496974	0.498516		-0.460714	0.276367
				0.207922	0.426953																																						-0.515509	0.497749		-0.474014	0.277076
				0.208694	0.427916																																						-0.517059	0.49866		-0.466146	0.280013
				0.214892	0.427479																																						-0.522407	0.50041		-0.45502	0.281114
				0.189324	0.428843																																						-0.518895	0.502271		-0.450242	0.284089
				0.202446	0.428291																																						-0.517657	0.502119		-0.448683	0.287777
				0.198358	0.428428																																						-0.534022	0.502472		-0.454118	0.283578
				0.193267	0.427343																																						-0.530035	0.500579		-0.448178	0.286572
				0.197664	0.426296																																						-0.531257	0.501522		-0.439091	0.288088
				0.19292	0.425289																																						-0.542539	0.498431		-0.43168	0.285343
				0.180066	0.426253																																						-0.548202	0.496999		-0.435352	0.286027
				0.17787	0.424374																																						-0.572322	0.491757		-0.45362	0.283442
				0.176084	0.425492																																						-0.574607	0.496566		-0.449326	0.281478
				0.163656	0.425881																																						-0.577307	0.50302		-0.438799	0.279798
				0.164724	0.422983																																						-0.589349	0.505044		-0.445606	0.280122
				0.16264	0.422367																																						-0.592232	0.506923		-0.449675	0.284553
				0.160015	0.422716																																						-0.596553	0.509712		-0.450031	0.28495
				0.170762	0.423607																																						-0.592571	0.507609		-0.452996	0.287597
				0.164638	0.424643																																						-0.616283	0.508415		-0.453688	0.289474
				0.165441	0.422191																																						-0.635694	0.504595		-0.447703	0.291355
				0.153809	0.423671																																						-0.624805	0.503433		-0.449319	0.28875
				0.170688	0.422149																																						-0.623005	0.50061		-0.438848	0.285505
				0.162198	0.423616																																						-0.620805	0.499722		-0.428795	0.290563
				0.172468	0.41957																																						-0.610112	0.501765		-0.443927	0.291361
				0.183078	0.422852																																						-0.60759	0.506345		-0.431221	0.290819
				0.187582	0.418619																																						-0.625053	0.504387		-0.427667	0.291445
				0.178718	0.420591																																						-0.635829	0.510093		-0.427151	0.291646
				0.178949	0.422228																																						-0.632003	0.510574		-0.433284	0.290665
				0.187322	0.422928																																						-0.619896	0.510618		-0.428548	0.292841
				0.198686	0.421602																																						-0.613435	0.508709		-0.42379	0.294865
				0.193574	0.419288																																						-0.60748	0.508277		-0.431658	0.291301
				0.180007	0.421182																																						-0.620441	0.512393		-0.430416	0.287502
				0.185386	0.41924																																						-0.611622	0.511169		-0.420135	0.284435
				0.17822	0.421446																																						-0.610994	0.508766		-0.403101	0.288408
				0.183355	0.422489																																						-0.621452	0.507369		-0.3982	0.286758
				0.189961	0.420044																																						-0.613907	0.510355		-0.403279	0.285613
				0.181531	0.420688																																						-0.61944	0.511107		-0.409361	0.288796
				0.178085	0.423491																																						-0.607179	0.50779		-0.403627	0.287646
				0.178011	0.427672																																						-0.619819	0.510885		-0.412017	0.284234
				0.184153	0.42453																																						-0.630156	0.507699		-0.409411	0.282353
				0.188226	0.424058																																						-0.629453	0.507485		-0.402266	0.287178
				0.182473	0.42321																																						-0.624406	0.511569		-0.414038	0.278432
				0.193148	0.423455																																						-0.620772	0.512884		-0.39866	0.27949
				0.206486	0.42194																																						-0.618442	0.513469		-0.396819	0.284596
				0.201165	0.422844																																						-0.610566	0.515394		-0.387391	0.28316
				0.20196	0.423668																																						-0.623548	0.517185		-0.394374	0.281358
				0.199311	0.421479																																						-0.618617	0.519998		-0.391248	0.28475
				0.207753	0.423134																																						-0.618307	0.526097		-0.387867	0.28734
				0.205956	0.42335																																						-0.626802	0.527659		-0.399909	0.289628
				0.195211	0.425535																																						-0.623208	0.529896		-0.405372	0.287074
				0.190377	0.424819																																						-0.616088	0.529332		-0.396409	0.281424
				0.18935	0.425978																																						-0.623103	0.529578		-0.394114	0.280201
				0.197969	0.426472																																						-0.61178	0.530886		-0.391091	0.286047
				0.201279	0.42415																																						-0.609717	0.536761		-0.397866	0.285917
				0.207191	0.423002																																						-0.621856	0.5433		-0.395618	0.282667
				0.214261	0.424505																																						-0.621031	0.539647		-0.39105	0.282178
				0.217671	0.41957																																						-0.612232	0.539133		-0.394054	0.281443
				0.213411	0.417597																																						-0.615135	0.544287		-0.378258	0.286807
				0.207692	0.41747																																						-0.612034	0.547166		-0.37542	0.289518
				0.213362	0.415937																																						-0.604944	0.543038		-0.369916	0.28593
				0.21256	0.416934																																						-0.612841	0.543792		-0.374427	0.283301
				0.208806	0.416683																																						-0.634387	0.543042		-0.355795	0.281096
				0.212137	0.416506																																						-0.626091	0.54268		-0.354156	0.282105
				0.211577	0.41388																																						-0.621269	0.544717		-0.36218	0.282895
				0.21917	0.416942																																						-0.612328	0.547441		-0.354698	0.279451
				0.230333	0.419254																																						-0.614079	0.542571		-0.35913	0.27834
				0.238278	0.417987																																						-0.611683	0.543515		-0.351677	0.277125
				0.243053	0.417545																																						-0.604138	0.552119		-0.348891	0.275733
				0.250502	0.416937																																						-0.597984	0.545959		-0.340586	0.27944
				0.259761	0.41969																																						-0.610981	0.544814		-0.346732	0.281366
				0.265554	0.419505																																						-0.607241	0.54642		-0.348503	0.283725
				0.280979	0.415922																																						-0.615574	0.544843		-0.333963	0.284942
				0.291252	0.418366																																						-0.590947	0.529773		-0.331206	0.290722
				0.294671	0.41688																																						-0.598732	0.527135		-0.344781	0.290672
				0.292661	0.418786																																						-0.622489	0.534031		-0.338636	0.287201
				0.302624	0.421071																																						-0.644232	0.531602		-0.354772	0.291827
				0.310718	0.420724																																						-0.643284	0.528883		-0.348182	0.297761
				0.311975	0.422016																																						-0.627829	0.520436		-0.349644	0.299494
				0.305389	0.42192																																						-0.600641	0.507755		-0.36607	0.299328
				0.307591	0.425054																																						-0.61172	0.507505		-0.359084	0.301947
				0.308598	0.424797																																						-0.629957	0.508243		-0.347638	0.301329
				0.31279	0.426974																																						-0.624412	0.504619		-0.360475	0.299491
				0.308725	0.428955																																						-0.605078	0.508522		-0.361282	0.302853
				0.307218	0.426113																																						-0.603193	0.511287		-0.351086	0.306056
				0.310543	0.429516																																						-0.585123	0.514564		-0.348511	0.302101
				0.319261	0.431163																																						-0.604804	0.515584		-0.352017	0.304501
				0.318171	0.433574																																						-0.600635	0.519946		-0.352552	0.30461
				0.31309	0.433512																																						-0.593286	0.519788		-0.343862	0.30793
				0.316016	0.43472																																						-0.57236	0.523102		-0.334009	0.305957
				0.320013	0.434797																																						-0.56505	0.525961		-0.316109	0.305552
				0.318858	0.436271																																						-0.560045	0.53185		-0.307672	0.303421
				0.319374	0.43609																																						-0.559366	0.53587		-0.304905	0.307041
				0.331813	0.436246																																						-0.548993	0.53735		-0.31437	0.306978
				0.329846	0.434923																																						-0.544669	0.54041		-0.313452	0.305472
				0.323435	0.432561																																						-0.558368	0.54634		-0.310033	0.306847
				0.333112	0.430913																																						-0.545249	0.544783		-0.332846	0.309279
				0.331385	0.430676																																						-0.545364	0.547864		-0.326356	0.315497
				0.329222	0.43028																																						-0.559876	0.549167		-0.302361	0.318946
				0.315718	0.433393																																						-0.571378	0.550922		-0.297273	0.321978
				0.31512	0.435704																																						-0.593817	0.542797		-0.28179	0.324516
				0.308377	0.43868																																						-0.614623	0.539361		-0.280557	0.324442
				0.309175	0.438337																																						-0.614865	0.537281		-0.280235	0.324442
				0.310596	0.436144																																						-0.602661	0.536453		-0.288125	0.330456
				0.306151	0.441481																																						-0.595252	0.538262		-0.300466	0.330563
				0.304002	0.440732																																						-0.579511	0.535898		-0.282209	0.325893
				0.307657	0.440343																																						-0.60071	0.54181		-0.291537	0.329534
				0.296003	0.440428																																						-0.597626	0.543329		-0.301414	0.32613
				0.301956	0.439424																																						-0.595328	0.543467		-0.305204	0.330468
				0.302592	0.438604																																						-0.580301	0.544553		-0.317424	0.32768
				0.289791	0.441255																																						-0.584267	0.541991		-0.320246	0.330164
				0.292209	0.439664																																						-0.589273	0.542387		-0.303651	0.33487
				0.287001	0.438701																																						-0.579808	0.548717		-0.300136	0.335082
				0.287725	0.439338																																						-0.57354	0.546644		-0.293575	0.335937
				0.289529	0.438513																																						-0.57785	0.547613		-0.283414	0.338142
				0.293994	0.441447																																						-0.577131	0.549537		-0.272656	0.330238
				0.297498	0.438892																																						-0.592985	0.546852		-0.284858	0.325843
				0.28629	0.438893																																						-0.598369	0.552119		-0.270041	0.329228
				0.283221	0.439923																																						-0.585561	0.548969		-0.27471	0.332301
				0.265935	0.441846																																						-0.578974	0.553557		-0.274863	0.336625
				0.266276	0.436289																																						-0.584192	0.554472		-0.292159	0.335748
				0.248363	0.43581																																						-0.57774	0.560315		-0.29998	0.332615
				0.248067	0.436175																																						-0.574505	0.560176		-0.29947	0.333051
				0.257049	0.433539																																						-0.541978	0.558974		-0.284323	0.332263
				0.252208	0.434738																																						-0.533781	0.55791		-0.265748	0.331502
				0.248177	0.434172																																						-0.533412	0.560897		-0.26295	0.331532
				0.25282	0.434545																																						-0.513446	0.56441		-0.24731	0.336297
				0.243371	0.431961																																						-0.51061	0.570648		-0.266113	0.329518
				0.242303	0.4345																																						-0.514093	0.56922		-0.267424	0.32845
				0.220237	0.436525																																						-0.501107	0.563307		-0.257542	0.332061
				0.219301	0.438889																																						-0.496606	0.565288		-0.247656	0.333543
				0.228314	0.439219																																						-0.482763	0.568407		-0.25323	0.330483
				0.219668	0.440199																																						-0.464555	0.574842		-0.262057	0.325452
				0.234671	0.443965																																						-0.453321	0.575906		-0.267576	0.325048
				0.235891	0.445128																																						-0.43307	0.576789		-0.271319	0.32324
				0.232691	0.449679																																						-0.436929	0.583772		-0.279973	0.316802
				0.242103	0.448914																																						-0.42492	0.582677		-0.289801	0.318299
				0.24527	0.450046																																						-0.417519	0.582553		-0.291621	0.317444
				0.239074	0.451306																																						-0.422443	0.585559		-0.278434	0.321294
				0.230434	0.453231																																						-0.416983	0.589491		-0.262685	0.321376
				0.238438	0.454327																																						-0.412978	0.587302		-0.258354	0.324234
				0.239908	0.453827																																						-0.417564	0.586051		-0.267921	0.319615
				0.235433	0.454712																																						-0.42255	0.587181		-0.276109	0.319215
				0.240608	0.454846																																						-0.433427	0.58417		-0.290909	0.317379
				0.232335	0.458708																																						-0.426695	0.586909		-0.298386	0.318914
				0.23098	0.456022																																						-0.419578	0.589833		-0.268443	0.318687
				0.236303	0.455968																																						-0.421586	0.591003		-0.263697	0.319374
				0.220605	0.455804																																						-0.434965	0.592877		-0.268256	0.320019
				0.229084	0.456833																																						-0.405439	0.591232		-0.277171	0.313365
				0.227265	0.460103																																						-0.408695	0.593945		-0.269169	0.31322
				0.22116	0.461887																																						-0.406951	0.589392		-0.275038	0.305801
				0.237968	0.460755																																						-0.39888	0.586814		-0.285439	0.303731
				0.239087	0.459869																																						-0.416782	0.592036		-0.292671	0.301659
				0.239768	0.461575																																						-0.400527	0.588668		-0.287141	0.298881
				0.227065	0.462093																																						-0.408582	0.595779		-0.292746	0.303689
				0.237736	0.464764																																						-0.416581	0.605061		-0.279832	0.300815
				0.246058	0.465469																																						-0.404012	0.603281		-0.263817	0.300508
				0.240531	0.464107																																						-0.39225	0.604042		-0.25239	0.292566
				0.246716	0.464467																																						-0.393755	0.599582		-0.239485	0.290126
				0.255299	0.463953																																						-0.386799	0.595511		-0.254959	0.288126
				0.264967	0.465656																																						-0.396079	0.599319		-0.256064	0.285409
				0.259472	0.466238																																						-0.409649	0.60348		-0.251415	0.286231
				0.265163	0.465988																																						-0.397204	0.606778		-0.259191	0.28472
				0.2744	0.465134																																						-0.402438	0.610511		-0.243331	0.290086
				0.269886	0.463242																																						-0.414765	0.60858		-0.241467	0.290357
				0.266724	0.46214																																						-0.411645	0.605895		-0.240115	0.292407
				0.262475	0.462921																																						-0.418144	0.605702		-0.234548	0.295395
				0.258925	0.46253																																						-0.419455	0.606299		-0.239035	0.296726
				0.266355	0.46079																																						-0.396098	0.602828		-0.248128	0.297622
				0.26059	0.45963																																						-0.388736	0.598746		-0.238405	0.298211
				0.256531	0.462006																																						-0.394219	0.593981		-0.237899	0.300905
				0.242156	0.463551																																						-0.396162	0.594155		-0.22952	0.30859
				0.246431	0.460493																																						-0.414415	0.595468		-0.211501	0.313672
				0.245279	0.459831																																						-0.420742	0.593909		-0.201861	0.310299
				0.232841	0.460139																																						-0.401866	0.59408		-0.202017	0.309842
				0.238135	0.458184																																						-0.398681	0.599356		-0.210045	0.311431
				0.240946	0.460316																																						-0.386334	0.594069		-0.191852	0.312969
				0.238844	0.459001																																						-0.388312	0.594834		-0.188374	0.31395
				0.244399	0.459978																																						-0.378017	0.595826		-0.188116	0.319571
				0.237668	0.455844																																						-0.383524	0.594134		-0.180932	0.322322
				0.229754	0.456887																																						-0.387918	0.592357		-0.17179	0.323073
				0.229686	0.450692																																						-0.394583	0.597062		-0.18246	0.324498
				0.224724	0.452758																																						-0.389005	0.600905		-0.179238	0.327073
				0.228134	0.451508																																						-0.364242	0.60026		-0.185489	0.326354
				0.221899	0.452188																																						-0.370223	0.601914		-0.19835	0.325432
				0.217009	0.449543																																						-0.384955	0.603658		-0.169464	0.324551
				0.222346	0.447903																																						-0.385452	0.602835		-0.163007	0.326913
				0.21786	0.446897																																						-0.383739	0.599464		-0.154925	0.326156
				0.215886	0.444729																																						-0.373412	0.599558		-0.150306	0.328487
				0.218125	0.441794																																						-0.386031	0.599474		-0.138303	0.329914
				0.219735	0.440466																																						-0.392092	0.60023		-0.146117	0.332472
				0.220874	0.435867																																						-0.374599	0.599683		-0.152028	0.331265
				0.207436	0.439642																																						-0.368427	0.597857		-0.143477	0.331595
				0.21155	0.436058																																						-0.366561	0.598528		-0.147511	0.332115
				0.21677	0.434031																																						-0.369787	0.597161		-0.150306	0.331128
				0.221926	0.436944																																						-0.374615	0.599816		-0.144163	0.332054
				0.222878	0.434354																																						-0.362642	0.599278		-0.155955	0.332601
				0.215339	0.431294																																						-0.343756	0.603995		-0.15185	0.333073
				0.214014	0.432416																																						-0.348419	0.607239		-0.149105	0.338697
				0.217905	0.428808																																						-0.357134	0.609727		-0.16323	0.331069
				0.214932	0.426249																																						-0.358902	0.603468		-0.143023	0.333069
				0.21476	0.424447																																						-0.356213	0.594477		-0.137132	0.333302
				0.219226	0.425826																																						-0.344795	0.599641		-0.149927	0.330148
				0.22612	0.427752																																						-0.34392	0.601094		-0.159095	0.335989
				0.22908	0.428133																																						-0.350081	0.60041		-0.160495	0.336607
				0.213237	0.430806																																						-0.350628	0.603361		-0.155963	0.335239
				0.221864	0.432185																																						-0.356947	0.602841		-0.160593	0.335572
				0.228548	0.430826																																						-0.35292	0.602382		-0.164751	0.340225
				0.246014	0.423727																																						-0.362799	0.60364		-0.163817	0.340871
				0.259062	0.420794																																						-0.346192	0.602186		-0.157652	0.34571
				0.264469	0.421345																																						-0.361522	0.599186		-0.154631	0.346129
				0.276063	0.4192																																						-0.376266	0.602607		-0.158547	0.347204
				0.277973	0.415071																																						-0.392593	0.607382		-0.1421	0.344944
				0.284497	0.412836																																						-0.378954	0.604409		-0.145444	0.342855
				0.287987	0.409463																																						-0.369736	0.602819		-0.144869	0.341213
				0.30017	0.410772																																						-0.375712	0.602235		-0.155746	0.338034
				0.310497	0.410643																																						-0.375459	0.600198		-0.145518	0.341266
				0.303533	0.409911																																						-0.372597	0.60072		-0.140205	0.338501
				0.308631	0.411547																																						-0.371064	0.601122		-0.133778	0.346513
				0.293121	0.411404																																						-0.373805	0.600921		-0.131777	0.348345
				0.297017	0.408277																																						-0.390808	0.597016		-0.133924	0.343955
				0.293956	0.407814																																						-0.413325	0.594315		-0.15359	0.343355
				0.292557	0.408181																																						-0.416383	0.59231		-0.139808	0.33797
				0.294213	0.406812																																						-0.418119	0.590471		-0.138433	0.336666
				0.292741	0.405054																																						-0.419887	0.591983		-0.145356	0.336915
				0.302646	0.404536																																						-0.422413	0.590351		-0.13484	0.332205
				0.291969	0.408082																																						-0.424754	0.587097		-0.141989	0.331867
				0.291461	0.40894																																						-0.429251	0.586334		-0.139729	0.330888
				0.292511	0.40756																																						-0.425168	0.585998		-0.155598	0.329536
				0.295346	0.407702																																						-0.429469	0.585987		-0.155162	0.331619
				0.295628	0.408942																																						-0.431392	0.587146		-0.158174	0.330274
				0.298846	0.406769																																						-0.437732	0.589413		-0.16662	0.327397
				0.30563	0.404989																																						-0.447552	0.588579		-0.170801	0.323733
				0.316288	0.406416																																						-0.452609	0.582633		-0.160631	0.324729
				0.310973	0.407484																																						-0.440715	0.579158		-0.153592	0.327278
				0.313751	0.408766																																						-0.442661	0.576566		-0.153433	0.323196
				0.322397	0.407862																																						-0.430411	0.570461		-0.157923	0.317703
				0.320599	0.405022																																						-0.436819	0.570549		-0.14953	0.318375
				0.329661	0.403582																																						-0.436604	0.567965		-0.150249	0.318126
				0.330961	0.402268																																						-0.419947	0.561367		-0.168615	0.319829
				0.337783	0.401625																																						-0.402929	0.562128		-0.171901	0.315854
				0.344293	0.403292																																						-0.409886	0.559313		-0.180551	0.316678
				0.353763	0.401923																																						-0.402993	0.55846		-0.193662	0.312048
				0.364635	0.400559																																						-0.398083	0.558313		-0.183972	0.314445
				0.38044	0.399195																																						-0.388847	0.561662		-0.203804	0.314861
				0.366294	0.402111																																						-0.380874	0.563761		-0.211172	0.312359
				0.37103	0.399898																																						-0.392222	0.562859		-0.201947	0.311508
				0.369997	0.401243																																						-0.39341	0.561744		-0.204423	0.305617
				0.388644	0.400441																																						-0.391666	0.561187		-0.202319	0.306831
				0.392659	0.400145																																						-0.3971	0.558942		-0.201041	0.306102
				0.401127	0.399033																																						-0.397367	0.559652		-0.194425	0.303926
				0.403372	0.40194																																						-0.399995	0.557036		-0.1855	0.300933
				0.41423	0.400211																																						-0.404511	0.550552		-0.192884	0.304674
				0.43718	0.404677																																						-0.402326	0.554555		-0.19377	0.30811
				0.448536	0.40484																																						-0.411012	0.558252		-0.18534	0.308965
				0.450361	0.407517																																						-0.415849	0.56312		-0.18448	0.311128
				0.461349	0.404913																																						-0.411121	0.560418		-0.195336	0.305612
				0.474471	0.408616																																						-0.403267	0.558636		-0.195153	0.308569
				0.467591	0.408968																																						-0.397805	0.558766		-0.202272	0.308444
				0.460809	0.409159																																						-0.387832	0.560566		-0.210204	0.305748
				0.4649	0.406967																																						-0.382077	0.561424		-0.199902	0.301889
				0.463262	0.408459																																						-0.371351	0.56184		-0.192513	0.303139
				0.467829	0.407225																																						-0.371826	0.562272		-0.191621	0.300498
				0.469568	0.410043																																						-0.376746	0.561465		-0.198432	0.299912
				0.464879	0.408268																																						-0.366	0.561224		-0.195938	0.29964
				0.453501	0.41074																																						-0.375712	0.564909		-0.176495	0.298049
				0.464579	0.412029																																						-0.377823	0.565932		-0.174291	0.29226
				0.458322	0.412549																																						-0.376884	0.564375		-0.174825	0.28937
				0.459337	0.411508																																						-0.36139	0.566626		-0.168038	0.291068
				0.449313	0.412796																																						-0.361607	0.566869		-0.176989	0.292355
				0.458217	0.408965																																						-0.372054	0.565853		-0.183915	0.29023
				0.462732	0.406346																																						-0.362627	0.565509		-0.185323	0.290024
				0.463253	0.40856																																						-0.353751	0.565896		-0.190207	0.291772
				0.460528	0.406412																																						-0.332958	0.568247		-0.195904	0.290754
				0.452158	0.406485																																						-0.326917	0.572495		-0.201118	0.29179
				0.455923	0.408941																																						-0.331158	0.574586		-0.196954	0.288665
				0.469311	0.408406																																						-0.325993	0.572062		-0.19745	0.292066
				0.453418	0.407605																																						-0.336959	0.578945		-0.192452	0.289438
				0.44993	0.409719																																						-0.323091	0.579365		-0.189885	0.290116
				0.441919	0.407512																																						-0.341408	0.587569		-0.191358	0.286599
				0.447693	0.408164																																						-0.343401	0.583355		-0.20226	0.28214
				0.449731	0.408433																																						-0.343685	0.581667		-0.202709	0.279237
				0.443779	0.408762																																						-0.359054	0.583544		-0.211031	0.277547
				0.447345	0.406821																																						-0.353838	0.584911		-0.208087	0.28177
				0.451151	0.405744																																						-0.322024	0.583987		-0.217925	0.27701
				0.451807	0.404095																																						-0.333357	0.582659		-0.216954	0.272915
				0.446719	0.401969																																						-0.331003	0.586071		-0.203757	0.271357
				0.443486	0.402666																																						-0.332475	0.58492		-0.202045	0.265417
				0.44519	0.403781																																						-0.354005	0.584471		-0.193962	0.264661
				0.445684	0.402931																																						-0.360225	0.585859		-0.195861	0.266557
				0.451857	0.407115																																						-0.369311	0.583305		-0.196153	0.267941
				0.450836	0.403364																																						-0.34777	0.582846		-0.192503	0.264486
				0.45678	0.401669																																						-0.346747	0.585524		-0.196729	0.26185
				0.448166	0.399342																																						-0.340375	0.585305		-0.203242	0.259431
				0.432608	0.39944																																						-0.334459	0.587395		-0.211788	0.258678
				0.434112	0.398304																																						-0.343244	0.587717		-0.214522	0.258254
				0.428682	0.400517																																						-0.346497	0.591404		-0.20285	0.25531
				0.409062	0.402327																																						-0.335334	0.591032		-0.199093	0.251535
				0.407082	0.401446																																						-0.345521	0.589198		-0.196286	0.253388
				0.403683	0.401176																																						-0.342632	0.591727		-0.200041	0.262622
				0.397461	0.398566																																						-0.350641	0.589818		-0.202437	0.25582
				0.388944	0.40281																																						-0.352976	0.589567		-0.213593	0.257011
				0.389456	0.402832																																						-0.360395	0.587854		-0.196015	0.251718
				0.369368	0.403348																																						-0.370448	0.585599		-0.189545	0.253001
				0.361408	0.401135																																						-0.370487	0.588426		-0.212852	0.247742
				0.367537	0.401232																																						-0.365235	0.587637		-0.183215	0.250914
				0.357652	0.401847																																						-0.372704	0.585251		-0.173347	0.2567
				0.343547	0.400025																																						-0.372424	0.586965		-0.168785	0.249976
				0.328062	0.399546																																						-0.362326	0.589005		-0.159402	0.251406
				0.325079	0.39899																																						-0.363493	0.585578		-0.155818	0.247761
				0.315603	0.401514																																						-0.372342	0.583276		-0.147557	0.247137
				0.3223	0.398045																																						-0.38376	0.581254		-0.142174	0.24979
				0.320369	0.396024																																						-0.398411	0.582688		-0.138419	0.252974
				0.319377	0.394579																																						-0.398411	0.577619		-0.136248	0.25641
				0.313367	0.392938																																						-0.396534	0.582506		-0.13027	0.257412
				0.310843	0.396267																																						-0.409548	0.585547		-0.113009	0.255628
				0.30469	0.397454																																						-0.402118	0.581687		-0.118379	0.252357
				0.295554	0.396092																																						-0.403545	0.58107		-0.122492	0.250517
				0.305476	0.398386																																						-0.39427	0.58444		-0.11296	0.251763
				0.295509	0.395617																																						-0.379547	0.589606		-0.106096	0.254412
				0.288027	0.392372																																						-0.389855	0.591897		-0.105583	0.250425
				0.269239	0.393069																																						-0.377514	0.5929		-0.104566	0.248778
				0.275574	0.393931																																						-0.382164	0.591334		-0.117543	0.247294
				0.285513	0.390766																																						-0.361882	0.594223		-0.122651	0.249478
				0.277058	0.388991																																						-0.34372	0.594315		-0.118227	0.249778
				0.27218	0.387301																																						-0.350541	0.592099		-0.11321	0.2512
				0.281383	0.382798																																						-0.343503	0.589948		-0.113278	0.25262
				0.270432	0.383222																																						-0.361837	0.587861		-0.103069	0.251489
				0.27992	0.380743																																						-0.352087	0.588135		-0.0871236	0.253279
				0.274561	0.382302																																						-0.347919	0.586196		-0.0752139	0.255366
				0.279861	0.380469																																						-0.361234	0.584829		-0.0626618	0.250251
				0.26298	0.380812																																						-0.351285	0.585351		-0.0562838	0.252212
				0.256381	0.379596																																						-0.348325	0.591248		-0.0488776	0.257173
				0.263551	0.378829																																						-0.347792	0.589701		-0.0691518	0.255774
				0.258718	0.37763																																						-0.348976	0.591424		-0.078791	0.256148
				0.255998	0.373745																																						-0.368331	0.598348		-0.0569159	0.256393
				0.257489	0.374546																																						-0.354258	0.596856		-0.0515123	0.258555
				0.249071	0.373541																																						-0.340533	0.599685		-0.058725	0.260796
				0.257882	0.374745																																						-0.354686	0.606307		-0.0625242	0.262651
				0.245597	0.379725																																						-0.349453	0.602814		-0.068508	0.261427
				0.246038	0.37926																																						-0.364149	0.595496		-0.0448553	0.264569
				0.235899	0.378587																																						-0.363658	0.59431		-0.0494944	0.265447
				0.229438	0.379552																																						-0.347333	0.594708		-0.0530551	0.262416
				0.233411	0.380637																																						-0.339658	0.595107		-0.0642945	0.266255
				0.227784	0.37991																																						-0.32795	0.598265		-0.0657348	0.273584
				0.219838	0.380173																																						-0.326705	0.598601		-0.0480939	0.270768
				0.223801	0.378851																																						-0.321921	0.594254		-0.0444879	0.271501
				0.222864	0.374493																																						-0.335477	0.592142		-0.047598	0.272363
				0.230865	0.375126																																						-0.339295	0.59324		-0.0365653	0.27074
				0.226214	0.376224																																						-0.348478	0.596265		-0.0224335	0.270005
				0.230583	0.374314																																						-0.356294	0.596317		-0.0148547	0.269881
				0.21913	0.368647																																						-0.346166	0.600189		-0.0148271	0.270573
				0.215331	0.36953																																						-0.362781	0.601692		-0.0226662	0.270795
				0.222906	0.369431																																						-0.355758	0.601276		-0.0187024	0.271953
				0.215683	0.369647																																						-0.35278	0.600326		-0.0255992	0.272791
				0.215918	0.370376																																						-0.365767	0.598578		-0.0331136	0.268281
				0.20932	0.367479																																						-0.375241	0.592827		-0.0203362	0.270575
				0.207089	0.364325																																						-0.386902	0.590524		-0.0250941	0.273271
				0.211042	0.365547																																						-0.401789	0.593115		-0.018113	0.272898
				0.206564	0.366196																																						-0.404871	0.596562		-0.0242117	0.276429
				0.203114	0.366582																																						-0.414154	0.596987		-0.0229765	0.276251
				0.210865	0.366487																																						-0.405829	0.598489		-0.0257641	0.274638
				0.20789	0.365995																																						-0.411956	0.602548		-0.0165897	0.274985
				0.194838	0.364374																																						-0.413643	0.601828		-0.0226436	0.276108
				0.195619	0.36566																																						-0.41363	0.598454		-0.0333994	0.277217
				0.193795	0.363631																																						-0.416194	0.597304		-0.0101109	0.276624
				0.199942	0.363799																																						-0.415719	0.600029		-0.00749468	0.276549
				0.195219	0.366827																																						-0.423131	0.600485		0.00184305	0.276715
				0.193341	0.366903																																						-0.426469	0.602979		-0.00676756	0.276514
				0.181924	0.367216																																						-0.418601	0.605827		0.00323047	0.274646
				0.189397	0.370232																																						-0.422802	0.606601		-0.0131612	0.278908
				0.204448	0.368854																																						-0.42978	0.606739		-0.00693453	0.280905
				0.194387	0.370555																																						-0.42709	0.606934		-0.00928832	0.277967
				0.191803	0.369561																																						-0.413653	0.606214		-0.00488983	0.277408
				0.193978	0.369153																																						-0.414071	0.610178		-0.0150573	0.276551
				0.188722	0.370878																																						-0.431578	0.611673		-0.0362697	0.272835
				0.195942	0.364863																																						-0.425001	0.614565		-0.029421	0.270245
				0.199704	0.363639																																						-0.422443	0.617902		-0.0262201	0.275159
				0.201924	0.364959																																						-0.428209	0.623208		-0.0308904	0.274357
				0.202796	0.363383																																						-0.427238	0.622739		-0.0299373	0.275818
				0.196599	0.365242																																						-0.421538	0.618767		-0.00912695	0.273435
				0.192473	0.364069																																						-0.420088	0.620219		-0.00657392	0.273753
				0.192712	0.362451																																						-0.413362	0.627666		-0.00227589	0.279058
				0.192073	0.360559																																						-0.402696	0.627468		0.00279547	0.283073
				0.195669	0.361789																																						-0.409442	0.625697		-0.00973786	0.278589
				0.196814	0.360091																																						-0.415564	0.62492		-0.00237317	0.273502
				0.20019	0.360836																																						-0.421728	0.628451		-0.00322407	0.276146
				0.190724	0.360993																																						-0.431109	0.628822		-0.010958	0.277752
				0.189144	0.356976																																						-0.43517	0.627362		-0.0257626	0.27985
				0.195531	0.356089																																						-0.439064	0.62864		-0.0354933	0.27971
				0.19408	0.359527																																						-0.435689	0.627419		-0.0294265	0.275575
				0.189541	0.3604																																						-0.45036	0.625696		-0.0293591	0.27722
				0.191488	0.359128																																						-0.471583	0.632008		-0.0377267	0.275762
				0.195856	0.358957																																						-0.441359	0.627227		-0.0337342	0.274845
				0.194383	0.358851																																						-0.440914	0.626295		-0.0298988	0.276556
				0.198607	0.363146																																						-0.455858	0.630034		-0.0419348	0.273131
				0.209426	0.35849																																						-0.444211	0.628695		-0.0415238	0.274747
				0.211263	0.358737																																						-0.444496	0.630132		-0.0360224	0.273676
				0.227479	0.35862																																						-0.446849	0.623813		-0.0238747	0.274976
				0.226126	0.357172																																						-0.440025	0.623038		-0.0298727	0.274554
				0.231081	0.358219																																						-0.436876	0.618539		-0.0447704	0.273772
				0.244232	0.360243																																						-0.431631	0.614183		-0.0309591	0.275756
				0.25885	0.358801																																						-0.416534	0.608782		-0.0206326	0.272946
				0.260844	0.359405																																						-0.393027	0.606755		-0.0208417	0.277159
				0.257037	0.360956																																						-0.379527	0.602404		-0.0256074	0.279467
				0.253486	0.361169																																						-0.379506	0.599058		-0.0307677	0.277466
				0.257187	0.359889																																						-0.372643	0.596194		-0.0295577	0.274722
				0.254413	0.359786																																						-0.363437	0.59174		-0.0449639	0.275195
				0.257949	0.361671																																						-0.32914	0.591872		-0.0537285	0.275658
				0.261786	0.359604																																						-0.345288	0.593322		-0.0543054	0.27626
				0.252942	0.361514																																						-0.344477	0.594248		-0.0562017	0.27981
				0.254741	0.359294																																						-0.334203	0.59725		-0.0429118	0.276081
				0.252334	0.359203																																						-0.321709	0.591037		-0.0600513	0.280319
				0.243311	0.359342																																						-0.330294	0.588097		-0.0622136	0.277753
				0.232477	0.360934																																						-0.343097	0.588219		-0.0589879	0.27822
				0.237912	0.361648																																						-0.350553	0.58737		-0.047111	0.275395
				0.24078	0.359645																																						-0.34929	0.58355		-0.047542	0.271723
				0.233261	0.358258																																						-0.355333	0.588474		-0.0449162	0.27251
				0.231625	0.363976																																						-0.342589	0.583406		-0.0576686	0.276293
				0.216947	0.36961																																						-0.352686	0.579986		-0.054606	0.27759
				0.21895	0.367344																																						-0.36648	0.57953		-0.0494897	0.271507
				0.217889	0.364998																																						-0.359445	0.579908		-0.0653209	0.276664
				0.219992	0.365741																																						-0.334455	0.579756		-0.084007	0.280821
				0.225805	0.366204																																						-0.320006	0.579719		-0.0791792	0.284595
				0.234374	0.365767																																						-0.320137	0.576638		-0.0999506	0.284329
				0.230395	0.36521																																						-0.313361	0.573426		-0.0964388	0.282692
				0.236673	0.363942																																						-0.297605	0.571938		-0.0973904	0.281626
				0.22623	0.363559																																						-0.307531	0.574132		-0.0947182	0.278826
				0.22571	0.364807																																						-0.308533	0.573608		-0.101172	0.278552
				0.223061	0.363451																																						-0.288165	0.570974		-0.0919762	0.278041
				0.211187	0.362413																																						-0.288746	0.569779		-0.0993447	0.278577
				0.212427	0.361373																																						-0.287771	0.572559		-0.1037	0.27547
				0.202488	0.3616																																						-0.298677	0.572812		-0.104593	0.275015
				0.211169	0.360349																																						-0.288984	0.567822		-0.0979735	0.272334
				0.207258	0.360652																																						-0.291314	0.561772		-0.0754841	0.26883
				0.201582	0.362399																																						-0.299823	0.563149		-0.0812136	0.269175
				0.212274	0.361912																																						-0.317682	0.562365		-0.0732021	0.26893
				0.207631	0.361001																																						-0.308072	0.561611		-0.067917	0.27023
				0.20802	0.365																																						-0.303781	0.558807		-0.066856	0.269139
				0.20193	0.366017																																						-0.302705	0.560289		-0.0804609	0.274878
				0.212596	0.364925																																						-0.30476	0.561158		-0.0846868	0.273325
				0.204275	0.368034																																						-0.309683	0.564158		-0.0804294	0.276423
				0.206874	0.36947																																						-0.305212	0.565969		-0.096643	0.272077
				0.218591	0.370763																																						-0.320455	0.567514		-0.100343	0.274893
				0.219817	0.373615																																						-0.314587	0.568059		-0.10011	0.27265
				0.219809	0.373488																																						-0.318997	0.56941		-0.0941373	0.267498
				0.22541	0.374739																																						-0.323275	0.572019		-0.0895236	0.266635
				0.223684	0.377071																																						-0.324254	0.567017		-0.100177	0.267171
				0.226269	0.378782																																						-0.319027	0.563847		-0.0989026	0.265323
				0.224105	0.377595																																						-0.335258	0.565898		-0.114985	0.267563
				0.233569	0.382585																																						-0.341012	0.564136		-0.117225	0.266767
				0.240252	0.381917																																						-0.344833	0.564085		-0.13474	0.265371
				0.244582	0.378162																																						-0.346515	0.564608		-0.136379	0.263591
				0.246941	0.37881																																						-0.334893	0.558771		-0.114928	0.263174
				0.236748	0.379895																																						-0.341482	0.559052		-0.120976	0.261543
				0.237321	0.381741																																						-0.33657	0.558703		-0.116948	0.257203
				0.232949	0.384306																																						-0.332938	0.5564		-0.122264	0.260368
				0.224395	0.387123																																						-0.335775	0.562171		-0.125341	0.261206
				0.218306	0.387249																																						-0.32363	0.567487		-0.11586	0.263592
				0.214139	0.385624																																						-0.308968	0.564679		-0.124898	0.263906
				0.214033	0.38741																																						-0.29695	0.558324		-0.120477	0.260626
				0.213305	0.391108																																						-0.278551	0.554399		-0.125138	0.257787
				0.211749	0.391163																																						-0.265825	0.553836		-0.125483	0.255558
				0.22107	0.393202																																						-0.265289	0.55052		-0.126847	0.255344
				0.224527	0.391626																																						-0.239355	0.551977		-0.133641	0.25521
				0.230254	0.391054																																						-0.231247	0.549749		-0.116644	0.250251
				0.226169	0.393319																																						-0.226911	0.545575		-0.110115	0.249413
				0.242495	0.393702																																						-0.207497	0.539147		-0.116116	0.25006
				0.24298	0.39448																																						-0.198319	0.53264		-0.106021	0.246248
				0.248064	0.394094																																						-0.205241	0.531072		-0.10071	0.246095
				0.241878	0.399233																																						-0.200746	0.526303		-0.104168	0.245948
				0.240117	0.396124																																						-0.180858	0.526339		-0.121439	0.243522
				0.225911	0.398713																																						-0.188015	0.528545		-0.128575	0.243654
				0.238899	0.398417																																						-0.170566	0.520507		-0.117833	0.24079
				0.23526	0.398758																																						-0.182169	0.522247		-0.123156	0.238738
				0.228329	0.397843																																						-0.186426	0.51851		-0.119291	0.238739
				0.235862	0.39728																																						-0.190337	0.512121		-0.122488	0.237609
				0.222486	0.399404																																						-0.195261	0.509453		-0.12321	0.238102
				0.232305	0.399844																																						-0.188022	0.50643		-0.121283	0.236169
				0.228766	0.399677																																						-0.201927	0.502919		-0.114545	0.234501
				0.212083	0.398419																																						-0.221543	0.502788		-0.116856	0.233249
				0.201198	0.398431																																						-0.240305	0.503771		-0.115079	0.2319
				0.202822	0.400241																																						-0.239264	0.501307		-0.11875	0.234451
				0.201441	0.403562																																						-0.22813	0.499657		-0.106659	0.236978
				0.205116	0.398543																																						-0.230512	0.496099		-0.108079	0.236012
				0.194111	0.400432																																						-0.229478	0.499027		-0.0999453	0.233148
				0.204887	0.399661																																						-0.237488	0.496297		-0.102234	0.232729
				0.195016	0.400038																																						-0.240683	0.49518		-0.106974	0.229138
				0.18886	0.399578																																						-0.243345	0.492445		-0.0935267	0.226557
				0.195446	0.399893																																						-0.241746	0.494234		-0.0942797	0.222703
				0.200679	0.39868																																						-0.249554	0.494593		-0.112482	0.223581
				0.204917	0.399242																																						-0.252269	0.495639		-0.105112	0.21856
				0.209551	0.398119																																						-0.264955	0.496093		-0.115781	0.21876
				0.20781	0.39913																																						-0.267106	0.497291		-0.118575	0.217483
				0.209198	0.399289																																						-0.273902	0.498509		-0.117518	0.216889
				0.211859	0.400619																																						-0.273303	0.49874		-0.125342	0.218184
				0.215896	0.400623																																						-0.259792	0.498848		-0.122632	0.212977
				0.212274	0.399432																																						-0.249411	0.500349		-0.128571	0.214935
				0.198874	0.404589																																						-0.250447	0.499284		-0.129116	0.217216
				0.19566	0.407328																																						-0.257641	0.50108		-0.133699	0.220074
				0.193037	0.404789																																						-0.276476	0.50131		-0.138401	0.218995
				0.189913	0.406829																																						-0.274059	0.499511		-0.143031	0.215704
				0.180061	0.407779																																						-0.266274	0.498537		-0.139743	0.21208
				0.180912	0.406175																																						-0.284134	0.497404		-0.133617	0.210419
				0.178112	0.40756																																						-0.293562	0.498183		-0.130378	0.211002
				0.164683	0.408577																																						-0.305802	0.498703		-0.133631	0.208591
				0.171883	0.406663																																						-0.307233	0.496733		-0.130305	0.211894
				0.168162	0.408995																																						-0.316031	0.49502		-0.129344	0.213034
				0.181	0.409139																																						-0.318801	0.497757		-0.141427	0.212343
				0.177328	0.408627																																						-0.312401	0.497383		-0.145091	0.212978
				0.178355	0.408604																																						-0.324562	0.499148		-0.13084	0.212835
				0.185806	0.40766																																						-0.315464	0.504139		-0.120882	0.212359
				0.179594	0.406065																																						-0.308775	0.506068		-0.122959	0.214186
				0.188587	0.406365																																						-0.302121	0.507091		-0.124732	0.210982
				0.185728	0.403993																																						-0.302598	0.511155		-0.134322	0.211693
				0.182784	0.403877																																						-0.312728	0.511024		-0.137011	0.211966
				0.180373	0.402541																																						-0.320739	0.509202		-0.143724	0.212216
				0.176008	0.402076																																						-0.304742	0.510849		-0.138431	0.2137
				0.173837	0.404802																																						-0.307267	0.512244		-0.121848	0.212023
				0.177557	0.404823																																						-0.308265	0.511391		-0.116706	0.215988
				0.176865	0.405238																																						-0.336045	0.515034		-0.120526	0.214344
				0.176329	0.405323																																						-0.335679	0.516373		-0.111485	0.212877
				0.17246	0.407452																																						-0.312796	0.510312		-0.133086	0.209989
				0.183425	0.406439																																						-0.323142	0.512821		-0.125961	0.216296
				0.190467	0.408536																																						-0.329555	0.511292		-0.129437	0.217222
				0.192809	0.409154																																						-0.334088	0.513048		-0.136249	0.217713
				0.208466	0.408166																																						-0.322131	0.5097		-0.144522	0.216376
				0.203975	0.411619																																						-0.325138	0.513513		-0.150302	0.21384
				0.215177	0.412295																																						-0.322689	0.512954		-0.165499	0.212481
				0.212111	0.416332																																						-0.326133	0.513733		-0.165914	0.213942
				0.21504	0.423921																																						-0.336043	0.516103		-0.176666	0.215027
				0.208923	0.422293																																						-0.33277	0.514352		-0.180843	0.211652
				0.207724	0.419612																																						-0.353841	0.515935		-0.182872	0.211153
				0.213294	0.421819																																						-0.326495	0.513437		-0.177549	0.209936
				0.219754	0.421241																																						-0.328319	0.515421		-0.169504	0.208566
				0.211752	0.422173																																						-0.329349	0.518853		-0.178525	0.203648
				0.216752	0.423354																																						-0.323384	0.519842		-0.174765	0.205795
				0.217837	0.426662																																						-0.323465	0.519012		-0.197586	0.206614
				0.221439	0.428206																																						-0.308865	0.517256		-0.202571	0.206797
				0.225836	0.427955																																						-0.325395	0.519712		-0.21752	0.208406
				0.225551	0.430322																																						-0.312726	0.519351		-0.208986	0.204057
				0.224846	0.429631																																						-0.307118	0.521258		-0.215623	0.20607
				0.210339	0.429189																																						-0.296884	0.520688		-0.223079	0.20722
				0.204602	0.427331																																						-0.308568	0.522207		-0.222811	0.210872
				0.200018	0.426592																																						-0.303483	0.5236		-0.239738	0.215598
				0.208706	0.426567																																						-0.31557	0.522577		-0.235086	0.216204
				0.210054	0.429177																																						-0.322551	0.524199		-0.227246	0.219134
				0.218299	0.428085																																						-0.334834	0.52611		-0.237108	0.217972
				0.215203	0.431322																																						-0.342492	0.522185		-0.242431	0.220166
				0.219125	0.432304																																						-0.34598	0.519196		-0.22916	0.220701
				0.216757	0.437771																																						-0.346245	0.520566		-0.242222	0.219764
				0.226457	0.433971																																						-0.35676	0.52298		-0.238785	0.219834
				0.219757	0.435405																																						-0.378811	0.527461		-0.24705	0.220002
				0.235391	0.435559																																						-0.375367	0.521178		-0.236635	0.2222
				0.23773	0.438417																																						-0.369335	0.519127		-0.230283	0.221407
				0.241219	0.43811																																						-0.376047	0.524377		-0.224287	0.21967
				0.247574	0.439151																																						-0.364461	0.523219		-0.218574	0.218165
				0.255772	0.43808																																						-0.358449	0.521225		-0.207855	0.219975
				0.248863	0.438143																																						-0.348492	0.517492		-0.198264	0.218665
				0.244317	0.44146																																						-0.344622	0.518972		-0.20931	0.214756
				0.244944	0.443411																																						-0.341702	0.518769		-0.213806	0.215587
				0.245635	0.443789																																						-0.329086	0.515099		-0.220266	0.212252
				0.266098	0.442728																																						-0.34196	0.516824		-0.224675	0.207135
				0.276928	0.443735																																						-0.339172	0.517678		-0.228082	0.209673
				0.273252	0.445203																																						-0.330919	0.518252		-0.242116	0.210469
				0.266288	0.446558																																						-0.320327	0.516213		-0.226948	0.206957
				0.280282	0.447294																																						-0.304678	0.51527		-0.202174	0.206811
				0.28375	0.4494																																						-0.301221	0.514725		-0.209885	0.208606
				0.295045	0.449321																																						-0.285424	0.510718		-0.221971	0.212389
				0.300304	0.449792																																						-0.270284	0.507999		-0.20351	0.209317
				0.306969	0.448403																																						-0.265101	0.504876		-0.203611	0.20729
				0.298687	0.447698																																						-0.27053	0.506339		-0.217249	0.204435
				0.286813	0.448282																																						-0.272386	0.510024		-0.227608	0.20401
				0.292525	0.452586																																						-0.274681	0.511778		-0.225007	0.204194
				0.298523	0.455069																																						-0.275069	0.511294		-0.230404	0.202546
				0.313269	0.453198																																						-0.291992	0.513342		-0.224049	0.200211
				0.314605	0.45089																																						-0.278654	0.510742		-0.224215	0.199632
				0.31841	0.44907																																						-0.281357	0.513497		-0.222007	0.203233
				0.326198	0.452451																																						-0.284042	0.511512		-0.228267	0.200435
				0.325755	0.450742																																						-0.285275	0.508985		-0.229385	0.199458
				0.319786	0.450472																																						-0.312957	0.511697		-0.217164	0.193897
				0.313316	0.449659																																						-0.328711	0.514774		-0.214445	0.194981
				0.325735	0.450029																																						-0.327127	0.517687		-0.220892	0.190672
				0.331811	0.449033																																						-0.333337	0.521742		-0.227376	0.191697
				0.330859	0.44805																																						-0.325218	0.522347		-0.234312	0.19302
				0.320135	0.451557																																						-0.318442	0.524129		-0.218984	0.189638
				0.325678	0.451346																																						-0.334845	0.523254		-0.224407	0.190988
				0.316021	0.45047																																						-0.350744	0.522721		-0.238289	0.194998
				0.308068	0.451803																																						-0.3578	0.525017		-0.249826	0.198953
				0.306641	0.453178																																						-0.373951	0.527819		-0.252948	0.200924
				0.305612	0.450772																																						-0.380729	0.525015		-0.243664	0.201745
				0.288782	0.451189																																						-0.369582	0.526458		-0.261357	0.203008
				0.296115	0.448966																																						-0.358148	0.526697		-0.25808	0.200346
				0.291843	0.448717																																						-0.374638	0.525768		-0.247603	0.196945
				0.274959	0.450618																																						-0.387034	0.525368		-0.256105	0.193754
				0.285702	0.447498																																						-0.381623	0.521311		-0.259442	0.189268
				0.277903	0.448456																																						-0.377353	0.517726		-0.261578	0.190121
				0.278295	0.447669																																						-0.376729	0.519961		-0.242406	0.188111
				0.279809	0.452035																																						-0.38709	0.520173		-0.225372	0.184149
				0.276864	0.452008																																						-0.398567	0.522088		-0.226656	0.180668
				0.277929	0.452325																																						-0.41093	0.521172		-0.223639	0.183699
				0.273664	0.451444																																						-0.404395	0.524005		-0.217255	0.187808
				0.270701	0.449248																																						-0.405598	0.525108		-0.21115	0.187591
				0.272132	0.448656																																						-0.410858	0.520725		-0.202817	0.190935
				0.270231	0.446758																																						-0.395682	0.520488		-0.202446	0.191534
				0.267004	0.449531																																						-0.389389	0.520711		-0.187199	0.192441
				0.290773	0.447932																																						-0.389987	0.517727		-0.188772	0.195746
				0.284717	0.449796																																						-0.40138	0.519175		-0.185507	0.19697
				0.279196	0.449495																																						-0.388558	0.518218		-0.180811	0.198584
				0.283636	0.447123																																						-0.393366	0.519984		-0.177512	0.199031
				0.270206	0.451198																																						-0.417009	0.519954		-0.181863	0.197889
				0.258503	0.4492																																						-0.418605	0.520865		-0.190114	0.199988
				0.258272	0.448118																																						-0.430833	0.522292		-0.178033	0.197021
				0.24475	0.451327																																						-0.415288	0.520931		-0.182838	0.197299
				0.242991	0.451467																																						-0.408669	0.518692		-0.185134	0.196831
				0.248225	0.451251																																						-0.430179	0.522181		-0.198563	0.19142
				0.258428	0.450827																																						-0.423914	0.521294		-0.190937	0.188507
				0.254232	0.449192																																						-0.409248	0.52438		-0.180872	0.189575
				0.255631	0.449148																																						-0.400329	0.522234		-0.170142	0.195199
				0.245979	0.452242																																						-0.417	0.524902		-0.188901	0.196277
				0.261307	0.448427																																						-0.423098	0.52697		-0.17934	0.193055
				0.248921	0.449895																																						-0.418401	0.528461		-0.163049	0.194021
				0.251331	0.449984																																						-0.436238	0.531193		-0.156154	0.19054
				0.255245	0.452586																																						-0.437698	0.530045		-0.153564	0.188297
				0.253371	0.452683																																						-0.415814	0.531351		-0.159438	0.188517
				0.252207	0.454019																																						-0.418211	0.533978		-0.134238	0.187677
				0.24863	0.450069																																						-0.393251	0.535722		-0.133656	0.188796
				0.250091	0.449804																																						-0.391433	0.541201		-0.117279	0.184199
				0.243147	0.447378																																						-0.388969	0.538668		-0.116294	0.181671
				0.248569	0.445522																																						-0.394292	0.539276		-0.104844	0.178754
				0.24551	0.448653																																						-0.399917	0.542023		-0.0967568	0.176652
				0.256293	0.444475																																						-0.388329	0.545123		-0.0755771	0.178819
				0.238601	0.445296																																						-0.377132	0.547783		-0.05929	0.181088
				0.249413	0.445691																																						-0.366047	0.547262		-0.0463894	0.187117
				0.245942	0.447574																																						-0.362097	0.546732		-0.0460432	0.189746
				0.246326	0.449749																																						-0.377523	0.547029		-0.0359101	0.190987
				0.244263	0.450644																																						-0.366382	0.546271		-0.0346971	0.190062
				0.252215	0.449802																																						-0.376234	0.549335		-0.0308745	0.195752
				0.254125	0.450669																																						-0.36112	0.548151		-0.0222062	0.198126
				0.259019	0.451074																																						-0.360826	0.547499		-0.019211	0.203264
				0.265441	0.450121																																						-0.370824	0.54807		-0.0112804	0.205522
				0.260472	0.45036																																						-0.378477	0.548695		-0.00601392	0.205592
				0.259655	0.450991																																						-0.383985	0.549236		-0.0140512	0.202226
				0.263852	0.449911																																						-0.388711	0.551186		-0.0101521	0.201758
				0.25736	0.446737																																						-0.390548	0.553394		-0.0184997	0.20351
				0.247002	0.446158																																						-0.393755	0.55273		-0.00342756	0.202636
				0.25123	0.445484																																						-0.398864	0.554073		0.00931214	0.210795
				0.242306	0.448165																																						-0.402621	0.553899		0.00858517	0.212435
				0.24504	0.448512																																						-0.38647	0.55368		0.00846426	0.211873
				0.250591	0.446268																																						-0.387932	0.557743		-0.0129656	0.212548
				0.241826	0.449483																																						-0.397102	0.555234		-0.000668468	0.215041
				0.239993	0.449329																																						-0.395414	0.558817		0.011878	0.213184
				0.23715	0.448406																																						-0.408394	0.558929		0.00922093	0.21768
				0.249699	0.444976																																						-0.402722	0.559084		0.0150143	0.224915
				0.237738	0.445751																																						-0.408245	0.561092		0.0106617	0.215645
				0.239334	0.44417																																						-0.404451	0.559252		0.0149785	0.208515
				0.244952	0.443007																																						-0.422301	0.559724		0.0258676	0.208899
				0.245936	0.439376																																						-0.45088	0.566303		0.0334761	0.204919
				0.241422	0.441716																																						-0.436832	0.562071		0.0289135	0.202836
				0.243045	0.442743																																						-0.425619	0.556087		0.0419547	0.200742
				0.248474	0.440757																																						-0.43752	0.551689		0.0597808	0.196998
				0.238297	0.44078																																						-0.435047	0.547914		0.0675341	0.196421
				0.232542	0.440872																																						-0.414181	0.5442		0.0686414	0.196557
				0.240109	0.438283																																						-0.408847	0.538659		0.0783176	0.196898
				0.219737	0.439241																																						-0.394043	0.535156		0.0791018	0.193305
				0.207073	0.441289																																						-0.395547	0.529372		0.0774261	0.189678
				0.212314	0.439437																																						-0.392003	0.526748		0.0771459	0.189972
				0.205091	0.438586																																						-0.391835	0.523452		0.0573438	0.187576
				0.215979	0.438779																																						-0.370122	0.518297		0.0526247	0.184107
				0.219545	0.440576																																						-0.358921	0.513519		0.0722603	0.184185
				0.212553	0.43983																																						-0.372133	0.505989		0.0776605	0.185665
				0.203491	0.440493																																						-0.365478	0.504351		0.0802179	0.181587
				0.201657	0.438878																																						-0.3803	0.501936		0.0799203	0.181615
				0.203312	0.437347																																						-0.382097	0.50167		0.082305	0.178374
				0.195294	0.436443																																						-0.383625	0.500424		0.0741293	0.175895
				0.20206	0.433646																																						-0.393189	0.496872		0.0887024	0.176202
				0.198314	0.43356																																						-0.383421	0.491004		0.0897203	0.175631
				0.188981	0.43337																																						-0.379037	0.494625		0.0793621	0.174746
				0.189601	0.436315																																						-0.36165	0.498001		0.0830618	0.176387
				0.183927	0.438424																																						-0.372326	0.500834		0.0865491	0.167969
				0.183017	0.435286																																						-0.38371	0.498429		0.0866446	0.164707
				0.187714	0.43546																																						-0.378355	0.494277		0.064164	0.168455
				0.194258	0.435485																																						-0.390539	0.495443		0.0460396	0.167994
				0.181364	0.43689																																						-0.38873	0.492792		0.0455538	0.168869
				0.176538	0.436976																																						-0.395933	0.492466		0.0425126	0.167703
				0.181706	0.435934																																						-0.402778	0.493536		0.0582108	0.16566
				0.185429	0.43674																																						-0.407271	0.491995		0.0560502	0.166206
				0.177764	0.433483																																						-0.403578	0.491205		0.0553733	0.164876
				0.180867	0.432849																																						-0.400124	0.487732		0.0369977	0.163712
				0.179442	0.425711																																						-0.385304	0.486465		0.038745	0.163848
				0.182951	0.427718																																						-0.409071	0.486854		0.0446068	0.169461
				0.18746	0.424477																																						-0.400202	0.486679		0.0635703	0.170755
				0.193601	0.42569																																						-0.40979	0.489369		0.0580102	0.171142
				0.198299	0.423066																																						-0.402889	0.484335		0.0331053	0.168153
				0.202613	0.421944																																						-0.411763	0.486522		0.029103	0.164209
				0.210978	0.420865																																						-0.401334	0.485865		0.0312321	0.165369
				0.218803	0.418589																																						-0.419911	0.491092		0.0312127	0.161565
				0.218011	0.418124																																						-0.428345	0.492243		0.0423108	0.163218
				0.217707	0.414829																																						-0.429537	0.494248		0.0418823	0.163774
				0.213685	0.415345																																						-0.414039	0.492709		0.0431121	0.16622
				0.211072	0.415836																																						-0.42656	0.494303		0.0636652	0.163164
				0.213068	0.417269																																						-0.429534	0.496033		0.0625767	0.163553
				0.210943	0.416641																																						-0.43697	0.498725		0.060692	0.161784
				0.215282	0.414249																																						-0.458654	0.498215		0.0586227	0.163067
				0.219813	0.413001																																						-0.459379	0.500985		0.043007	0.154261
				0.219603	0.41341																																						-0.459875	0.498304		0.0319764	0.157208
				0.224927	0.415518																																						-0.458318	0.496754		0.0159203	0.159164
				0.227612	0.415781																																						-0.451428	0.497001		0.0258896	0.15972
				0.241584	0.416524																																						-0.449184	0.497159		0.0397629	0.161338
				0.245003	0.412452																																						-0.437527	0.495338		0.0356206	0.152532
				0.251223	0.416547																																						-0.439722	0.495335		0.0347965	0.155829
				0.258526	0.415108																																						-0.452378	0.496998		0.0420011	0.155002
				0.26001	0.415506																																						-0.474692	0.502234		0.0337726	0.147658
				0.260155	0.416896																																						-0.462725	0.501861		0.033872	0.145639
				0.263345	0.416934																																						-0.460225	0.503736		0.0486103	0.148463
				0.261537	0.421525																																						-0.463604	0.503814		0.0592797	0.14586
				0.25992	0.42066																																						-0.46209	0.50071		0.0516112	0.146785
				0.264731	0.419504																																						-0.468469	0.499378		0.0540809	0.154471
				0.268564	0.420323																																						-0.454409	0.499781		0.0635043	0.149198
				0.269166	0.422025																																						-0.45582	0.502482		0.072365	0.154624
				0.274197	0.422634																																						-0.461024	0.498913		0.0856068	0.151016
				0.276277	0.420864																																						-0.468394	0.498675		0.0907647	0.151485
				0.275866	0.419408																																						-0.454255	0.49584		0.0830074	0.148866
				0.279568	0.420078																																						-0.44776	0.497609		0.0881191	0.153759
				0.272689	0.420166																																						-0.448097	0.496153		0.0884465	0.154296
				0.259258	0.424174																																						-0.453381	0.493586		0.0888562	0.146651
				0.257588	0.421427																																						-0.455097	0.496785		0.102145	0.148078
				0.249764	0.421879																																						-0.453182	0.497669		0.0947161	0.151173
				0.264818	0.420435																																						-0.449491	0.496682		0.0860668	0.151323
				0.277511	0.42354																																						-0.454184	0.498525		0.0942403	0.14995
				0.294164	0.424571																																						-0.448909	0.497336		0.0901811	0.149519
				0.279585	0.423427																																						-0.428491	0.498126		0.0840455	0.147695
				0.276967	0.421164																																						-0.424554	0.500911		0.0881882	0.146697
				0.273896	0.423185																																						-0.429676	0.499461		0.101206	0.152251
				0.280205	0.425595																																						-0.428243	0.493543		0.0844259	0.150443
				0.277538	0.424294																																						-0.443182	0.494785		0.0926302	0.153862
				0.270941	0.420698																																						-0.440433	0.497538		0.10382	0.149183
				0.263869	0.421147																																						-0.46345	0.496872		0.119175	0.148376
				0.268488	0.42186																																						-0.463677	0.495474		0.102255	0.14863
				0.274844	0.42231																																						-0.446677	0.495669		0.0848944	0.145633
				0.282148	0.422785																																						-0.446217	0.492943		0.0887623	0.144766
				0.291807	0.421822																																						-0.425766	0.488577		0.0852985	0.144457
				0.290058	0.42247																																						-0.433656	0.488562		0.083603	0.142949
				0.286515	0.421918																																						-0.43911	0.487891		0.0832555	0.145613
				0.295669	0.419947																																						-0.429767	0.489074		0.0711105	0.147871
				0.28573	0.422025																																						-0.424411	0.491318		0.0924629	0.14473
				0.292915	0.417391																																						-0.425382	0.492641		0.0808637	0.144271
				0.294762	0.417567																																						-0.426653	0.494869		0.0596361	0.14553
				0.303402	0.416805																																						-0.425668	0.499235		0.0521396	0.144113
				0.308301	0.415294																																						-0.415992	0.50218		0.0587829	0.143053
				0.310536	0.416044																																						-0.415498	0.502974		0.0530444	0.14598
				0.312721	0.414847																																						-0.40444	0.50614		0.0607674	0.143071
				0.312947	0.412422																																						-0.394591	0.505399		0.0671206	0.144252
				0.317735	0.412249																																						-0.3793	0.50012		0.070947	0.144563
				0.306557	0.410572																																						-0.378849	0.500961		0.0591044	0.146546
				0.308297	0.412436																																						-0.38114	0.50104		0.057077	0.152746
				0.306449	0.413458																																						-0.370734	0.500348		0.0620682	0.150683
				0.307134	0.413545																																						-0.359264	0.500499		0.0703849	0.152954
				0.316259	0.411261																																						-0.339988	0.497668		0.0854973	0.15113
				0.306672	0.411838																																						-0.334708	0.500708		0.078849	0.150625
				0.308975	0.411275																																						-0.341676	0.496325		0.0664893	0.153373
				0.309738	0.412475																																						-0.327976	0.493658		0.075069	0.150677
				0.311069	0.410909																																						-0.319587	0.491461		0.0772327	0.152077
				0.309245	0.409445																																						-0.323086	0.48825		0.0678685	0.157842
				0.313038	0.407517																																						-0.339142	0.48983		0.0863224	0.157702
				0.300897	0.407427																																						-0.347267	0.489231		0.0905911	0.154235
				0.300264	0.40445																																						-0.336934	0.484569		0.0877914	0.152632
				0.287484	0.402213																																						-0.346299	0.487082		0.0951253	0.149071
				0.279155	0.403201																																						-0.350122	0.487219		0.085773	0.151564
				0.274725	0.40526																																						-0.345666	0.485169		0.0881861	0.152321
				0.270517	0.408629																																						-0.348412	0.484611		0.100422	0.156514
				0.268555	0.40402																																						-0.341898	0.485186		0.0979833	0.158054
				0.253656	0.402512																																						-0.348815	0.484901		0.109896	0.158553
				0.247735	0.400295																																						-0.333843	0.479892		0.133403	0.1622
				0.245843	0.401757																																						-0.335048	0.479232		0.109926	0.162801
				0.238229	0.401527																																						-0.332324	0.478371		0.112441	0.164456
				0.244985	0.398988																																						-0.336267	0.479581		0.123779	0.166814
				0.24659	0.399615																																						-0.339848	0.482159		0.123222	0.171641
				0.240994	0.40098																																						-0.348012	0.483093		0.123064	0.172512
				0.229547	0.402269																																						-0.340921	0.481646		0.119883	0.17432
				0.228474	0.40479																																						-0.333725	0.476425		0.11738	0.176124
				0.218769	0.403507																																						-0.31236	0.474439		0.133171	0.174544
				0.214408	0.405945																																						-0.318224	0.47333		0.134782	0.174949
				0.225471	0.405524																																						-0.322402	0.475018		0.148529	0.173819
				0.223543	0.405928																																						-0.312293	0.472685		0.15258	0.177274
				0.22184	0.403681																																						-0.313835	0.47072		0.17294	0.176289
				0.219045	0.405317																																						-0.31099	0.471393		0.184055	0.173008
				0.209306	0.404257																																						-0.309782	0.472304		0.180332	0.173541
				0.202284	0.404107																																						-0.292857	0.468851		0.180483	0.174367
				0.20045	0.403621																																						-0.298502	0.47127		0.19817	0.174462
				0.194112	0.408848																																						-0.287067	0.469221		0.196318	0.170868
				0.192807	0.406943																																						-0.292221	0.46921		0.201299	0.173073
				0.17966	0.40714																																						-0.30274	0.471636		0.212595	0.170631
				0.176655	0.409589																																						-0.299896	0.465547		0.208147	0.172514
				0.165268	0.408743																																						-0.305127	0.466922		0.204148	0.176395
				0.169203	0.406874																																						-0.322242	0.464762		0.211355	0.174394
				0.173164	0.404254																																						-0.31302	0.466426		0.202433	0.177856
				0.172373	0.403573																																						-0.300172	0.469592		0.200977	0.177395
				0.179066	0.403838																																						-0.309359	0.472092		0.201926	0.176839
				0.168778	0.404308																																						-0.31459	0.467336		0.194638	0.177471
				0.167491	0.404576																																						-0.324087	0.468484		0.187522	0.181329
				0.166334	0.40382																																						-0.340818	0.468992		0.19766	0.182957
				0.170905	0.404551																																						-0.352353	0.47133		0.204596	0.180088
				0.168578	0.404672																																						-0.349139	0.472059		0.206166	0.184236
				0.166981	0.399985																																						-0.334597	0.474613		0.204077	0.187474
				0.163777	0.401931																																						-0.35025	0.476646		0.196731	0.186991
				0.175803	0.400007																																						-0.344254	0.476426		0.181184	0.184449
				0.170275	0.399728																																						-0.335727	0.475254		0.165608	0.182
				0.165263	0.398907																																						-0.329841	0.475357		0.17209	0.183408
				0.162384	0.400359																																						-0.325602	0.476001		0.180936	0.185712
				0.161295	0.399553																																						-0.341494	0.479119		0.183055	0.181439
				0.161693	0.397304																																						-0.350942	0.476066		0.178789	0.182352
				0.157863	0.396281																																						-0.35839	0.477272		0.187603	0.184233
				0.159245	0.395337																																						-0.355793	0.476094		0.17999	0.179547
				0.15083	0.394836																																						-0.357956	0.473699		0.181522	0.177993
				0.154511	0.398177																																						-0.362773	0.47664		0.169379	0.18198
				0.147954	0.399379																																						-0.358983	0.474467		0.160997	0.18422
				0.136792	0.396014																																						-0.367609	0.482371		0.170166	0.185169
				0.135888	0.395497																																						-0.358663	0.479756		0.162778	0.183955
				0.119416	0.398264																																						-0.344104	0.477274		0.162239	0.183243
				0.120655	0.395375																																						-0.354786	0.478697		0.1783	0.183571
				0.115573	0.392937																																						-0.363498	0.475721		0.183843	0.177237
				0.116317	0.39363																																						-0.372041	0.478447		0.190726	0.175327
				0.120677	0.392623																																						-0.372056	0.471557		0.196265	0.177375
				0.119192	0.394686																																						-0.380237	0.474694		0.190593	0.176946
				0.11592	0.394338																																						-0.389143	0.478187		0.201844	0.175618
				0.113559	0.395008																																						-0.409768	0.476305		0.203438	0.176079
				0.0881131	0.392797																																						-0.405367	0.474869		0.207427	0.169883
				0.0930318	0.391113																																						-0.39477	0.476713		0.2136	0.167457
				0.0942873	0.388871																																						-0.382972	0.475684		0.222945	0.164019
				0.084806	0.385655																																						-0.385275	0.479228		0.229165	0.170094
				0.0874193	0.38542																																						-0.388761	0.479658		0.232076	0.173495
				0.0819585	0.387878																																						-0.382015	0.478623		0.218783	0.17606
				0.0837931	0.386248																																						-0.378131	0.474503		0.224771	0.180562
				0.0760197	0.388112																																						-0.371845	0.473269		0.2382	0.17819
				0.0752701	0.387704																																						-0.375845	0.471878		0.241868	0.182238
				0.0818667	0.387952																																						-0.379829	0.46957		0.239881	0.177647
				0.0783056	0.387445																																						-0.376792	0.470677		0.25353	0.176322
				0.0751303	0.387294																																						-0.378846	0.470405		0.262798	0.177144
				0.060311	0.386541																																						-0.382672	0.474323		0.260959	0.179447
				0.0636896	0.386405																																						-0.382822	0.475829		0.254749	0.181265
				0.0587802	0.385914																																						-0.367249	0.47238		0.252003	0.181476
				0.0565338	0.387225																																						-0.366995	0.478757		0.240613	0.178221
				0.0668441	0.384447																																						-0.378882	0.481252		0.244273	0.175911
				0.0549905	0.382673																																						-0.382481	0.48693		0.245704	0.175453
				0.0417954	0.386629																																						-0.382273	0.48691		0.245823	0.173883
				0.0457284	0.384599																																						-0.367872	0.491098		0.242271	0.169416
				0.0379647	0.383602																																						-0.377814	0.491796		0.23248	0.169645
				0.0380102	0.384818																																						-0.392162	0.493453		0.214236	0.172234
				0.0376965	0.384228																																						-0.394657	0.492376		0.236423	0.168086
				0.0395827	0.385739																																						-0.400545	0.488097		0.24714	0.16729
				0.0429536	0.382841																																						-0.399474	0.488182		0.252156	0.169439
				0.0387394	0.384028																																						-0.40871	0.486492		0.25057	0.168698
				0.0343486	0.385937																																						-0.411649	0.485431		0.240803	0.171117
				0.0364412	0.386424																																						-0.407445	0.48598		0.225667	0.16874
				0.047106	0.387851																																						-0.414413	0.482462		0.224171	0.172205
				0.059349	0.387822																																						-0.428018	0.486606		0.229746	0.171803
				0.0555108	0.387841																																						-0.425947	0.483975		0.225429	0.170451
				0.0617121	0.387167																																						-0.447675	0.488116		0.234535	0.17341
				0.0542294	0.386963																																						-0.448626	0.488186		0.2343	0.172154
				0.0602836	0.387158																																						-0.436962	0.483985		0.242165	0.170504
				0.0653436	0.387237																																						-0.43093	0.488175		0.243651	0.171233
				0.060942	0.388865																																						-0.431398	0.489423		0.229814	0.169407
				0.0588319	0.390954																																						-0.428722	0.486539		0.223799	0.166838
				0.0601737	0.390863																																						-0.418527	0.486524		0.230117	0.166886
				0.0624914	0.390678																																						-0.440612	0.48799		0.250367	0.166991
				0.0714355	0.388439																																						-0.452211	0.486028		0.266239	0.161859
				0.0720382	0.388088																																						-0.457266	0.491852		0.260634	0.160427
				0.0908879	0.388371																																						-0.439498	0.488325		0.261817	0.158385
				0.0872073	0.389683																																						-0.44692	0.492209		0.254725	0.156888
				0.0852256	0.390747																																						-0.437643	0.494972		0.256456	0.153783
				0.0860802	0.389873																																						-0.446497	0.497694		0.256921	0.155434
				0.0862904	0.389412																																						-0.47156	0.500321		0.245597	0.156975
				0.10242	0.389257																																						-0.463338	0.498482		0.245674	0.156216
				0.0994783	0.388766																																						-0.457347	0.496942		0.233934	0.158115
				0.0858653	0.388454																																						-0.473586	0.502969		0.243661	0.160904
				0.0800257	0.388291																																						-0.469571	0.502263		0.241645	0.160807
				0.0790023	0.386092																																						-0.474064	0.500575		0.246976	0.160844
				0.0848595	0.385102																																						-0.485059	0.503528		0.246946	0.163695
				0.0740419	0.385361																																						-0.476875	0.5069		0.23541	0.163305
				0.0649066	0.386398																																						-0.472271	0.510307		0.229247	0.164542
				0.0707624	0.387363																																						-0.477385	0.510162		0.218876	0.158703
				0.0733343	0.386987																																						-0.46631	0.507721		0.217245	0.158889
				0.082395	0.386556																																						-0.469722	0.507944		0.225322	0.164222
				0.0780319	0.383143																																						-0.476021	0.50979		0.228757	0.162908
				0.0644057	0.386341																																						-0.486897	0.516466		0.235322	0.163594
				0.0753009	0.388544																																						-0.503675	0.519806		0.237354	0.164244
				0.0740902	0.386286																																						-0.516198	0.520832		0.233592	0.165312
				0.0829006	0.387958																																						-0.515751	0.518792		0.226544	0.166701
				0.0919809	0.389238																																						-0.516005	0.518031		0.229388	0.163025
				0.0884457	0.388996																																						-0.514177	0.512797		0.232504	0.164249
				0.091942	0.38748																																						-0.513298	0.515429		0.231973	0.171754
				0.089525	0.387077																																						-0.52458	0.518191		0.230297	0.171447
				0.0941669	0.386177																																						-0.517614	0.518957		0.227682	0.171127
				0.08011	0.382625																																						-0.510997	0.520244		0.22291	0.172906
				0.0863363	0.381216																																						-0.520258	0.524384		0.220197	0.176648
				0.0974521	0.380532																																						-0.519419	0.531223		0.216723	0.175479
				0.104061	0.384276																																						-0.518012	0.532368		0.215589	0.177145
				0.101266	0.384461																																						-0.510417	0.528252		0.214546	0.175863
				0.10458	0.387636																																						-0.502858	0.528408		0.22271	0.178263
				0.116781	0.390231																																						-0.50336	0.528678		0.242938	0.173308
				0.119788	0.392143																																						-0.497829	0.526231		0.249748	0.169679
				0.112627	0.393252																																						-0.496483	0.521155		0.251866	0.165564
				0.12005	0.392739																																						-0.478559	0.516829		0.24174	0.16514
				0.120204	0.395027																																						-0.463102	0.516528		0.228869	0.169687
				0.121578	0.395578																																						-0.449645	0.511835		0.229042	0.166196
				0.127384	0.393934																																						-0.444045	0.512343		0.220148	0.165165
				0.12553	0.394278																																						-0.429933	0.507772		0.21619	0.168488
				0.140244	0.391639																																						-0.43193	0.509669		0.217292	0.168993
				0.145739	0.395072																																						-0.410716	0.509138		0.219216	0.169176
				0.150292	0.396499																																						-0.404636	0.503658		0.218946	0.166854
				0.146278	0.393318																																						-0.400419	0.500937		0.214984	0.161879
				0.144631	0.39434																																						-0.381422	0.500535		0.215241	0.161786
				0.147465	0.397151																																						-0.383424	0.499378		0.22542	0.163945
				0.144719	0.397671																																						-0.365499	0.496239		0.215264	0.163846
				0.146757	0.399722																																						-0.364252	0.496238		0.194092	0.16578
				0.164477	0.39948																																						-0.369318	0.493874		0.19343	0.169233
				0.166421	0.398406																																						-0.377225	0.494949		0.200533	0.170344
				0.17125	0.40144																																						-0.3679	0.498261		0.202685	0.174661
				0.168591	0.403379																																						-0.348635	0.49908		0.203254	0.179284
				0.177263	0.403894																																						-0.351461	0.497888		0.194011	0.18553
				0.175933	0.402003																																						-0.350973	0.502943		0.188217	0.190351
				0.174233	0.404145																																						-0.339483	0.506516		0.165667	0.191146
				0.175391	0.403264																																						-0.333632	0.507054		0.153389	0.192312
				0.177854	0.400683																																						-0.331222	0.505821		0.160248	0.197553
				0.168046	0.400871																																						-0.326522	0.506273		0.184746	0.191624
				0.175877	0.401764																																						-0.338335	0.506987		0.187595	0.19122
				0.177078	0.400939																																						-0.364212	0.508244		0.175804	0.197033
				0.172555	0.400438																																						-0.367876	0.510579		0.16228	0.199097
				0.170468	0.403861																																						-0.367899	0.510982		0.170726	0.202721
				0.177782	0.405861																																						-0.360116	0.510245		0.167656	0.206385
				0.182845	0.403298																																						-0.357787	0.508153		0.170942	0.204003
				0.185711	0.402852																																						-0.35959	0.51232		0.172185	0.204534
				0.189744	0.402823																																						-0.343248	0.507833		0.168962	0.204864
				0.192005	0.401251																																						-0.333091	0.507435		0.161411	0.204199
				0.188641	0.401825																																						-0.330671	0.504113		0.162166	0.204357
				0.181467	0.403895																																						-0.332186	0.50726		0.168002	0.201695
				0.183981	0.401548																																						-0.318585	0.504564		0.184737	0.202567
				0.186233	0.401703																																						-0.318068	0.506711		0.195506	0.205751
				0.173246	0.402283																																						-0.309439	0.504818		0.186815	0.203876
				0.164099	0.401788																																						-0.292161	0.50076		0.214701	0.201351
				0.172732	0.400198																																						-0.275614	0.495639		0.214809	0.201087
				0.167419	0.401442																																						-0.290455	0.497803		0.212341	0.20268
				0.172136	0.400001																																						-0.302048	0.497422		0.207191	0.203651
				0.167911	0.400365																																						-0.293034	0.500464		0.192726	0.207052
				0.171316	0.402549																																						-0.300606	0.503686		0.195332	0.202935
				0.182646	0.396277																																						-0.301348	0.506849		0.191842	0.202404
				0.175443	0.395609																																						-0.302688	0.507404		0.186795	0.204642
				0.173892	0.392402																																						-0.300341	0.505915		0.181598	0.206284
				0.164856	0.393531																																						-0.308452	0.507353		0.178398	0.208807
				0.156913	0.39777																																						-0.327118	0.506082		0.199612	0.207193
				0.159036	0.397193																																						-0.320805	0.503606		0.186969	0.206127
				0.160102	0.396351																																						-0.329871	0.507449		0.1893	0.203064
				0.160963	0.399838																																						-0.309491	0.502314		0.184533	0.203376
				0.158992	0.399406																																						-0.300605	0.501265		0.188613	0.200377
				0.156165	0.40023																																						-0.304681	0.501788		0.194949	0.200726
				0.162156	0.399949																																						-0.29522	0.503043		0.205911	0.197484
				0.154617	0.398788																																						-0.288033	0.504428		0.208538	0.202093
				0.143177	0.398784																																						-0.287713	0.506356		0.217719	0.204164
				0.129524	0.402958																																						-0.294813	0.502001		0.203615	0.206022
				0.130975	0.401721																																						-0.289888	0.496732		0.177169	0.20951
				0.13167	0.402385																																						-0.289985	0.498516		0.174726	0.208641
				0.135347	0.404342																																						-0.276591	0.501573		0.175335	0.20825
				0.13684	0.405066																																						-0.270478	0.505331		0.189012	0.210492
				0.13361	0.407271																																						-0.247793	0.503698		0.19475	0.212805
				0.141162	0.408383																																						-0.259547	0.50514		0.197894	0.213325
				0.159026	0.413338																																						-0.276037	0.505659		0.193906	0.213854
				0.153697	0.419007																																						-0.263623	0.50439		0.187554	0.213623
				0.157958	0.422213																																						-0.24773	0.506223		0.197389	0.213481
				0.164747	0.424659																																						-0.233422	0.505089		0.204915	0.215603
				0.16473	0.426842																																						-0.232124	0.503376		0.210216	0.216946
				0.161154	0.429657																																						-0.227491	0.50038		0.207243	0.218325
				0.171861	0.431203																																						-0.237144	0.503641		0.192219	0.217541
				0.179665	0.435313																																						-0.219941	0.503164		0.197457	0.21743
				0.172625	0.434537																																						-0.21262	0.503663		0.204306	0.216261
				0.174734	0.440137																																						-0.199386	0.505713		0.211599	0.215185
				0.183202	0.438464																																						-0.191219	0.507962		0.227642	0.212858
				0.179788	0.43964																																						-0.191771	0.511092		0.210528	0.215333
				0.17335	0.441652																																						-0.178383	0.514773		0.198971	0.213183
				0.168146	0.444764																																						-0.171269	0.516848		0.19902	0.214994
				0.172147	0.445937																																						-0.183165	0.514603		0.208763	0.215275
				0.160618	0.444759																																						-0.188985	0.516336		0.211471	0.210717
				0.162439	0.445261																																						-0.165945	0.51654		0.226385	0.211781
				0.15873	0.447372																																						-0.165167	0.516982		0.223382	0.215552
				0.161833	0.445445																																						-0.175859	0.515517		0.204422	0.216185
				0.152167	0.448048																																						-0.178891	0.516835		0.208458	0.214001
				0.159462	0.445754																																						-0.182478	0.519209		0.20367	0.214841
				0.162354	0.445646																																						-0.205816	0.521524		0.193743	0.213296
				0.157714	0.445578																																						-0.202115	0.518067		0.176013	0.216497
				0.160641	0.446555																																						-0.211627	0.520508		0.181783	0.217898
				0.159408	0.446316																																						-0.219825	0.522974		0.190368	0.21346
				0.15755	0.444904																																						-0.217635	0.529358		0.188113	0.213842
				0.152746	0.4428																																						-0.20423	0.528664		0.180425	0.212233
				0.144788	0.442563																																						-0.201772	0.529574		0.193969	0.213129
				0.129325	0.442286																																						-0.199905	0.529218		0.184119	0.214594
				0.130463	0.4396																																						-0.181462	0.528601		0.181308	0.213155
				0.126808	0.438742																																						-0.170691	0.529964		0.193179	0.212774
				0.122786	0.435635																																						-0.167448	0.531798		0.181323	0.212562
				0.122743	0.435012																																						-0.172314	0.528985		0.194312	0.211062
				0.114871	0.436419																																						-0.171747	0.532447		0.178128	0.210681
				0.109985	0.437899																																						-0.166197	0.532894		0.168816	0.212707
				0.105394	0.435552																																						-0.15414	0.530918		0.177301	0.212552
				0.106901	0.434565																																						-0.163752	0.534594		0.17389	0.213431
				0.10343	0.436067																																						-0.146604	0.528801		0.174087	0.213866
				0.0951552	0.435																																						-0.15107	0.528477		0.180014	0.21175
				0.0906115	0.432301																																						-0.164622	0.526957		0.205222	0.210191
				0.092287	0.433415																																						-0.174754	0.529542		0.196622	0.210273
				0.0918164	0.430235																																						-0.173652	0.534498		0.197485	0.212002
				0.0824236	0.430293																																						-0.170469	0.535138		0.187224	0.211428
				0.0706499	0.428121																																						-0.167473	0.535598		0.195122	0.207564
				0.0735253	0.433099																																						-0.17146	0.53746		0.196076	0.209545
				0.0776895	0.428807																																						-0.168092	0.539249		0.197714	0.206232
				0.0735966	0.427619																																						-0.181814	0.539995		0.193701	0.204083
				0.0720936	0.425411																																						-0.16356	0.541535		0.199639	0.203294
				0.0825324	0.424966																																						-0.165732	0.542923		0.200909	0.200644
				0.0760862	0.422473																																						-0.181837	0.546917		0.211926	0.204073
				0.0699773	0.421728																																						-0.180445	0.548367		0.225371	0.203258
				0.0553994	0.420705																																						-0.178637	0.552204		0.224447	0.20235
				0.0497543	0.420664																																						-0.164859	0.549785		0.227241	0.201463
				0.0507223	0.421744																																						-0.160993	0.551026		0.226259	0.19752
				0.0585852	0.421396																																						-0.178202	0.550136		0.233119	0.195055
				0.0612645	0.419839																																						-0.176138	0.551537		0.213372	0.196891
				0.0486753	0.421069																																						-0.185912	0.551202		0.207864	0.197706
				0.0417631	0.419794																																						-0.178257	0.549526		0.214851	0.194994
				0.0465171	0.418211																																						-0.161861	0.55297		0.197183	0.198827
				0.0542758	0.417598																																						-0.155399	0.556406		0.205845	0.196255
				0.0536684	0.419905																																						-0.159599	0.560667		0.209865	0.196394
				0.0534438	0.419977																																						-0.153178	0.560285		0.202929	0.196009
				0.0592583	0.422553																																						-0.145806	0.560915		0.19388	0.193601
				0.0600838	0.424216																																						-0.143075	0.563139		0.204608	0.191486
				0.0678389	0.424925																																						-0.152751	0.563935		0.194808	0.194129
				0.0662778	0.422966																																						-0.144169	0.562163		0.194778	0.19264
				0.0540655	0.422552																																						-0.158072	0.559658		0.197917	0.191822
				0.05553	0.423528																																						-0.148027	0.556176		0.203931	0.191649
				0.0506555	0.425325																																						-0.13894	0.555049		0.201389	0.187781
				0.0458792	0.428498																																						-0.155791	0.554431		0.199937	0.18923
				0.0508725	0.427812																																						-0.160867	0.554585		0.197498	0.191342
				0.0675061	0.426308																																						-0.166419	0.558904		0.191179	0.195168
				0.0722199	0.42506																																						-0.175272	0.553868		0.183429	0.19284
				0.0725791	0.427163																																						-0.168531	0.552517		0.175435	0.191953
				0.0805668	0.425723																																						-0.158372	0.549131		0.190881	0.192013
				0.0796435	0.423847																																						-0.151684	0.545855		0.192078	0.192852
				0.0779749	0.422681																																						-0.137464	0.546702		0.188367	0.189342
				0.0699474	0.422239																																						-0.130055	0.54219		0.193318	0.19267
				0.0741556	0.420798																																						-0.132992	0.541035		0.193928	0.193785
				0.0665587	0.423159																																						-0.131616	0.534343		0.186495	0.196289
				0.0592088	0.423594																																						-0.149388	0.538214		0.183413	0.196766
				0.049663	0.423966																																						-0.148489	0.537575		0.181916	0.19663
				0.0494156	0.424519																																						-0.129955	0.533498		0.184256	0.197338
				0.0499204	0.427031																																						-0.129903	0.535358		0.17578	0.196382
				0.0467517	0.425595																																						-0.113546	0.534024		0.176749	0.197167
				0.0550396	0.422158																																						-0.115469	0.532722		0.173231	0.195061
				0.0570949	0.421074																																						-0.121018	0.534941		0.168414	0.19222
				0.0685457	0.422056																																						-0.121593	0.537277		0.163014	0.192113
				0.0665128	0.42307																																						-0.107144	0.536852		0.153806	0.197104
				0.0748404	0.425491																																						-0.112112	0.533535		0.138496	0.193554
				0.0942156	0.424385																																						-0.0911287	0.527968		0.141492	0.192374
				0.0959483	0.426393																																						-0.0939459	0.525936		0.136279	0.195925
				0.0887896	0.428057																																						-0.0994249	0.527403		0.125176	0.197834
				0.0893705	0.428986																																						-0.0890666	0.524941		0.123293	0.193943
				0.10812	0.427298																																						-0.0956761	0.526953		0.125057	0.1975
				0.111089	0.429879																																						-0.0817222	0.525567		0.125433	0.197041
				0.117683	0.431804																																						-0.0869056	0.5269		0.122765	0.198487
				0.124868	0.432443																																						-0.0908221	0.52474		0.131841	0.201726
				0.124111	0.433714																																						-0.0768726	0.524096		0.12938	0.198344
				0.130225	0.431216																																						-0.0613264	0.523142		0.139607	0.196271
				0.137598	0.434223																																						-0.067552	0.523319		0.139496	0.193626
				0.142324	0.435378																																						-0.0957666	0.523604		0.132013	0.19647
				0.151831	0.43774																																						-0.101798	0.521957		0.132761	0.198414
				0.153883	0.435201																																						-0.0928862	0.519091		0.1383	0.19268
				0.161675	0.434345																																						-0.0911336	0.518939		0.130709	0.192503
				0.167911	0.43275																																						-0.0712577	0.521579		0.120959	0.188053
				0.169793	0.432908																																						-0.057562	0.522431		0.111464	0.188783
				0.166856	0.429984																																						-0.04442	0.522943		0.112223	0.187148
				0.156688	0.429145																																						-0.0556611	0.524587		0.117376	0.18851
				0.160553	0.42929																																						-0.0717427	0.529965		0.133479	0.193093
				0.167408	0.427653																																						-0.0782891	0.535097		0.136275	0.190291
				0.166822	0.427585																																						-0.0803182	0.538107		0.135052	0.191088
				0.167261	0.426159																																						-0.0679515	0.535972		0.125119	0.189446
				0.172355	0.426621																																						-0.0765058	0.532625		0.13396	0.187852
				0.180304	0.423128																																						-0.0993278	0.533791		0.1463	0.186372
				0.188536	0.423336																																						-0.109872	0.532836		0.140991	0.188396
				0.180525	0.425751																																						-0.114165	0.532965		0.136602	0.188467
				0.188619	0.426272																																						-0.118826	0.53175		0.156534	0.18395
				0.182738	0.427166																																						-0.120712	0.533491		0.169427	0.183803
				0.184641	0.429866																																						-0.122201	0.533561		0.174846	0.182863
				0.179086	0.431942																																						-0.124052	0.53308		0.168339	0.182171
				0.173096	0.428607																																						-0.131141	0.531989		0.160102	0.180509
				0.169852	0.428748																																						-0.12712	0.531763		0.159723	0.185726
				0.153746	0.428043																																						-0.120384	0.533163		0.166308	0.183912
				0.157255	0.42818																																						-0.13168	0.532588		0.15571	0.186715
				0.167703	0.424219																																						-0.12482	0.532737		0.147083	0.188638
				0.155787	0.425484																																						-0.125765	0.529588		0.154314	0.187865
				0.160852	0.424392																																						-0.123086	0.532818		0.146636	0.190499
				0.156127	0.423237																																						-0.116747	0.531767		0.157534	0.190925
				0.153672	0.424835																																						-0.120537	0.531345		0.163922	0.194148
				0.155198	0.424814																																						-0.106852	0.529325		0.150758	0.190871
				0.147195	0.425878																																						-0.114118	0.531984		0.153944	0.193053
				0.141479	0.426137																																						-0.105029	0.527643		0.16226	0.19335
				0.150487	0.42329																																						-0.107318	0.532567		0.168943	0.187383
				0.147216	0.423669																																						-0.12802	0.536267		0.183881	0.186637
				0.162102	0.426345																																						-0.105302	0.536256		0.172234	0.187753
				0.154855	0.42692																																						-0.113344	0.541359		0.172337	0.188499
				0.154159	0.422812																																						-0.117961	0.547008		0.16797	0.187256
				0.149332	0.422122																																						-0.104115	0.548264		0.145785	0.190025
				0.160133	0.422108																																						-0.11904	0.551731		0.15953	0.188181
				0.161547	0.42246																																						-0.100745	0.550888		0.149993	0.191984
				0.156087	0.426117																																						-0.101616	0.552022		0.159075	0.190367
				0.150593	0.425137																																						-0.100401	0.550842		0.155053	0.192657
				0.149512	0.426147																																						-0.0979238	0.551591		0.157976	0.192738
				0.156047	0.427431																																						-0.0971297	0.555193		0.155434	0.193525
				0.150384	0.428312																																						-0.105206	0.559223		0.158847	0.194455
				0.134556	0.427008																																						-0.113475	0.560177		0.149638	0.195531
				0.142233	0.429719																																						-0.0857816	0.555692		0.153332	0.191404
				0.141681	0.430111																																						-0.099425	0.557198		0.147243	0.193263
				0.141504	0.430592																																						-0.095264	0.556273		0.150714	0.19329
				0.137957	0.430022																																						-0.103643	0.56164		0.147217	0.193584
				0.13026	0.426441																																						-0.11048	0.5647		0.146894	0.193918
				0.139278	0.425483																																						-0.104001	0.568453		0.141938	0.194014
				0.137365	0.426766																																						-0.0854503	0.573462		0.140203	0.194856
				0.131886	0.427711																																						-0.0798105	0.570895		0.132215	0.195135
				0.133373	0.428942																																						-0.0800807	0.571818		0.132074	0.19137
				0.142209	0.428378																																						-0.0769113	0.574915		0.143701	0.193164
				0.13538	0.429669																																						-0.0580858	0.574282		0.170306	0.193021
				0.128812	0.43128																																						-0.0541528	0.576734		0.179633	0.190525
				0.129228	0.430635																																						-0.0561718	0.577929		0.180638	0.193089
				0.140183	0.433085																																						-0.0456846	0.582506		0.171931	0.195665
				0.125075	0.43377																																						-0.0559699	0.587051		0.158235	0.202413
				0.136994	0.434017																																						-0.0550445	0.591902		0.174344	0.21154
				0.143651	0.433292																																						-0.0534477	0.597252		0.199025	0.214944
				0.140818	0.432022																																						-0.068232	0.593407		0.204564	0.212839
				0.144901	0.433592																																						-0.061254	0.588243		0.21533	0.214231
				0.13811	0.43462																																						-0.0658886	0.586186		0.213087	0.213728
				0.146662	0.432641																																						-0.0758871	0.588993		0.220139	0.212637
				0.141967	0.433024																																						-0.081393	0.585629		0.214543	0.217721
				0.131518	0.435252																																						-0.100527	0.589163		0.212261	0.223671
				0.13071	0.430227																																						-0.0838619	0.584018		0.224222	0.224347
				0.12573	0.428373																																						-0.0994931	0.585571		0.224696	0.225013
[truncated: 33,003 more rows]

## Sheet: Fig_5
Figure 5c		Figure 5f
EPSC Delay Histogram		IPSC delay from swim onset - EPSC delay from grating onset
n = 24 cells		n = 7 cells
Delay from grating onset (ms)		IPSC - Delay from swim onset (ms)	EPSC - Delay from grating onset (ms)
224.5		118.5	145.5
145.5		141.1	150.5
215.1		79.4	227
134.2		203.2	183.4
150.7		52.6	147
173.5		121.9	207
175.5		39.4	184.2
98.1
154.5
253
133.4
149.6
134.7
126.3
107.8
123.6
127.7
145.5
150.5
227
183.4
147
207
184.2

## Sheet: Fig_6
Figure 6: Interval delta_t of Ca2+ transient onset relative to swim onset, n = 16890 active ROIs in the interval [-2.05 s;1.05 s]										Figure 6g, Barplot: layer-specific comparison of # of active ROIs before swim onset and after swim onset
Figure 6d:			Active ROIs plotted in Fig 6d and 6e:			Active ROIs in range [-1.05 s; 0.35 s], plotted in Fig 6f and 6g:
Start of bin (s)	# of active ROIs		ROI_delta_t (s)	ROI_position (% of neuropil)		ROI_delta_t (s)	ROI_position (% of neuropil)				Active Rois in interval		Fraction of # 'post'-Rois
-2.05	99		0.339443	0		-1.03187	0				'Pre' [-1.05;-0.05]s	'Post' [0.05;0.35]s	relative to total
-1.95	119		-0.902727	0		-1.01412	0			All layers	8645	3043	0.260352
-1.85	116		0.106397	0		-0.984322	0			SM/SO	813	392	0.325311
-1.75	166		-0.285464	0		-0.975283	0			SFGS	3952	1263	0.242186
-1.65	187		-0.164582	0		-0.969084	0			SGC	1689	581	0.255947
-1.55	189		-0.944684	0		-0.944684	0			SAC	2191	807	0.269179
-1.45	232		0.187943	0		-0.943615	0
-1.35	265		0.354565	0		-0.91911	0
-1.25	304		-0.755397	0		-0.918999	0
-1.15	358		0.191227	0		-0.913964	0
-1.05	486		0.638443	0		-0.902727	0
-0.95	532		0.0686672	0		-0.892454	0
-0.85	593		0.221559	0		-0.867724	0
-0.75	599		-0.75509	0		-0.85664	0
-0.65	650		0.467154	0		-0.854505	0
-0.55	785		-0.46825	0		-0.841709	0
-0.45	955		0.0430188	0		-0.836268	0
-0.35	1026		-0.240467	0		-0.807749	0
-0.25	1341		-0.737969	0		-0.798778	0
-0.15	1678		-0.360014	0		-0.790232	0
-0.05	1765		-1.28956	0		-0.787139	0
0.05	1419		-1.42895	0		-0.782628	0
0.15	971		-1.67007	0		-0.775557	0
0.25	653		0.978651	0		-0.755397	0
0.35	410		-0.841709	0		-0.75509	0
0.45	321		0.394644	0		-0.751328	0
0.55	231		0.00808542	0		-0.737969	0
0.65	150		-1.30334	0		-0.692718	0
0.75	124		-0.547512	0		-0.687621	0
0.85	113		0.616958	0		-0.669381	0
0.95	53		0.0988118	0		-0.664179	0
			-0.204544	0		-0.649339	0
			-0.23914	0		-0.629587	0
			-0.11129	0		-0.62621	0
			0.0658012	0		-0.613652	0
			-0.485092	0		-0.596448	0
			-1.14058	0		-0.578338	0
			-0.0430678	0		-0.567583	0
			0.0881554	0		-0.567205	0
			-0.129535	0		-0.557337	0
			-1.49945	0		-0.556223	0
			-0.775557	0		-0.553971	0
			0.0468381	0		-0.548487	0
			0.0266069	0		-0.547512	0
			-0.350075	0		-0.541209	0
			-0.0678086	0		-0.521275	0
			0.0690524	0		-0.516974	0
			-0.257828	0		-0.513066	0
			0.014197	0		-0.495791	0
			-0.751328	0		-0.485092	0
			-0.0316378	0		-0.483165	0
			0.0801641	0		-0.482364	0
			0.0314825	0		-0.474473	0
			0.0216257	0		-0.46825	0
			-0.474473	0		-0.466674	0
			0.244967	0		-0.449918	0
			-0.0600309	0		-0.449052	0
			-0.541209	0		-0.448903	0
			-0.214857	0		-0.435178	0
			0.050176	0		-0.421328	0
			0.013102	0		-0.420116	0
			-0.238593	0		-0.416593	0
			-0.233009	0		-0.373583	0
			-0.0422927	0		-0.364981	0
			-0.111692	0		-0.360282	0
			-0.416593	0		-0.360014	0
			-0.687621	0		-0.356048	0
			0.103306	0		-0.350075	0
			-0.0441876	0		-0.347081	0
			0.0258732	0		-0.342559	0
			-0.0842322	0		-0.330055	0
			-0.0811582	0		-0.318448	0
			-1.06987	0		-0.31488	0
			0.0775443	0		-0.313259	0
			-0.069911	0		-0.308819	0
			0.0577601	0		-0.307664	0
			-1.48867	0		-0.302288	0
			-0.664179	0		-0.285464	0
			-0.318448	0		-0.285429	0
			-0.183679	0		-0.283507	0
			-0.104148	0		-0.268891	0
			-0.0776593	0		-0.257828	0
			0.147512	0		-0.255976	0
			0.0789283	0		-0.254797	0
			0.100463	0		-0.25342	0
			-0.466674	0		-0.249927	0
			0.0236909	0		-0.24812	0
			-0.0177506	0		-0.245207	0
			-0.421328	0		-0.241045	0
			-0.268891	0		-0.240467	0
			-0.136795	0		-0.239909	0
			0.174488	0		-0.23914	0
			-0.245207	0		-0.238593	0
			-0.176318	0		-0.233009	0
			0.121734	0		-0.22838	0
			-0.0334647	0		-0.228292	0
			-0.420116	0		-0.225453	0
			-0.129477	0		-0.222276	0
			0.18797	0		-0.221576	0
			-0.241045	0		-0.219148	0
			-0.692718	0		-0.214857	0
			-0.052726	0		-0.214433	0
			-0.360282	0		-0.213971	0
			-0.448903	0		-0.212797	0
			-0.129445	0		-0.208192	0
			-0.0432772	0		-0.204544	0
			0.0226438	0		-0.204493	0
			-0.197511	0		-0.197511	0
			-0.167703	0		-0.196819	0
			0.113195	0		-0.186433	0
			-0.239909	0		-0.185157	0
			-0.0644125	0		-0.183679	0
			-0.154932	0		-0.178657	0
			-0.171843	0		-0.178476	0
			-0.123766	0		-0.176318	0
			-0.283507	0		-0.17483	0
			-0.0687644	0		-0.171843	0
			0.240638	0		-0.170185	0
			-0.1186	0		-0.167703	0
			-0.102431	0		-0.164582	0
			-0.521275	0		-0.163603	0
			-0.00760296	0		-0.158495	0
			-0.185157	0		-0.154932	0
			-0.139507	0		-0.151638	0
			-0.214433	0		-0.149452	0
			0.106488	0		-0.143645	0
			-0.513066	0		-0.14258	0
			-0.347081	0		-0.141735	0
			-0.132948	0		-0.140042	0
			0.134474	0		-0.139507	0
			-0.0104839	0		-0.137	0
			0.153596	0		-0.136795	0
			-0.913964	0		-0.132948	0
			0.0649537	0		-0.13127	0
			-0.0741656	0		-0.129535	0
			-0.140042	0		-0.129477	0
			-0.17483	0		-0.129445	0
			0.0291618	0		-0.12891	0
			-0.14258	0		-0.123766	0
			-0.13127	0		-0.122856	0
			0.060802	0		-0.122785	0
			0.231814	0		-0.120662	0
			0.0242934	0		-0.1186	0
			-0.567205	0		-0.112919	0
			-0.22838	0		-0.11286	0
			-0.12891	0		-0.111692	0
			-1.03187	0		-0.11129	0
			0.841036	0		-0.107974	0
			0.660747	0		-0.10793	0
			0.566144	0		-0.104148	0
			-0.0487183	0		-0.102431	0
			0.0475373	0		-0.0958616	0
			-0.0239721	0		-0.0949411	0
			-0.00513937	0		-0.0940486	0
			0.048648	0		-0.0919499	0
			0.0835033	0		-0.0917235	0
			0.094712	0		-0.0869532	0
			0.238931	0		-0.0854476	0
			0.209124	0		-0.0842322	0
			0.0658427	0		-0.0841649	0
			0.0566334	0		-0.0839867	0
			0.0364473	0		-0.083387	0
			-1.83477	0		-0.0831518	0
			0.463625	0		-0.0816588	0
			0.0101715	0		-0.0811582	0
			0.120781	0		-0.0796548	0
			-0.0705495	0		-0.0796465	0
			0.0353953	0		-0.0793441	0
			-0.00696013	0		-0.0790112	0
			-0.302288	0		-0.078333	0
			-0.078333	0		-0.0776593	0
			-0.0958616	0		-0.0764917	0
			-0.249927	0		-0.0741656	0
			0.336117	0		-0.0730597	0
			0.165016	0		-0.0705495	0
			-0.798778	0		-0.069911	0
			-0.867724	0		-0.0687644	0
			-0.943615	0		-0.0678086	0
			-0.984322	0		-0.0667632	0
			-0.364981	0		-0.0644125	0
			0.28536	0		-0.0621279	0
			0.0305686	0		-0.0618765	0
			-0.0454044	0		-0.0614377	0
			-0.056194	0		-0.0600309	0
			-0.149452	0		-0.058279	0
			0.00798671	0		-0.0572932	0
			-0.0444215	0		-0.056194	0
			-1.06735	0		-0.0557511	0
			-1.23275	0		-0.052726	0
			-1.50245	0		-0.0487183	0
			-0.782628	0		-0.0482073	0
			-1.75529	0		-0.0481781	0
			0.170054	0		-0.0463856	0
			-1.83192	0		-0.0454044	0
			-0.516974	0		-0.0444215	0
			-0.548487	0		-0.0441876	0
			0.402311	0		-0.0440084	0
			-0.0919499	0		-0.0432772	0
			-1.49361	0		-0.0432019	0
			-0.228292	0		-0.0430678	0
			-0.0618765	0		-0.0422927	0
			0.0506822	0		-0.0404977	0
			-0.0220842	0		-0.036197	0
			-0.629587	0		-0.0334647	0
			0.0457737	0		-0.0334326	0
			-0.186433	0		-0.0316378	0
			-0.0106416	0		-0.0297895	0
			-0.578338	0		-0.0246824	0
			-1.01412	0		-0.0239721	0
			0.225985	0		-0.0220842	0
			0.402022	0		-0.0219065	0
			0.223652	0		-0.0177506	0
			0.0260029	0		-0.0106416	0
			0.0030431	0		-0.0104839	0
			-0.669381	0		-0.00760296	0
			-1.08627	0		-0.00696013	0
			-0.083387	0		-0.00523988	0
			0.331465	0		-0.00513937	0
			0.44282	0		-0.00384049	0
			0.136875	0		-0.0015468	0
			-0.11286	0		-0.000286348	0
			-0.0432019	0		0.000761983	0
			0.28266	0		0.0030431	0
			-0.0831518	0		0.00406458	0
			0.184733	0		0.00599668	0
			0.262489	0		0.00685638	0
			0.505661	0		0.00798671	0
			-1.46148	0		0.00808542	0
			0.260206	0		0.0101715	0
			-0.307664	0		0.013102	0
			-0.975283	0		0.014197	0
			0.15611	0		0.0197829	0
			-0.178657	0		0.0216257	0
			0.48661	0		0.0226438	0
			-0.0621279	0		0.0236909	0
			-0.0557511	0		0.0242934	0
			-0.120662	0		0.0258732	0
			-0.85664	0		0.0260029	0
			-0.969084	0		0.0266069	0
			-0.91911	0		0.0291618	0
			-0.836268	0		0.0305686	0
			-0.553971	0		0.0314825	0
			0.21481	0		0.0353953	0
			-0.373583	0		0.0364473	0
			-0.556223	0		0.0368072	0
			-0.557337	0		0.0430188	0
			-0.613652	0		0.0457737	0
			-0.449052	0		0.0468381	0
			0.213086	0		0.0475373	0
			0.24577	0		0.048648	0
			0.789106	0		0.050176	0
			-0.107974	0		0.0506822	0
			0.111793	0		0.0566334	0
			-0.495791	0		0.0577601	0
			-0.143645	0		0.060802	0
			-0.036197	0		0.0649537	0
			-0.212797	0		0.0653423	0
			-0.225453	0		0.0658012	0
			-0.0440084	0		0.0658427	0
			-0.213971	0		0.0686672	0
			-0.435178	0		0.0690524	0
			-1.70664	0		0.0775443	0
			0.267786	0		0.0789283	0
			0.338254	0		0.0801641	0
			-0.0614377	0		0.0835033	0
			0.0937209	0		0.0881554	0
			0.0653423	0		0.0931544	0
			-0.0015468	0		0.0937209	0
			0.0931544	0		0.094712	0
			0.0197829	0		0.0988118	0
			-0.0481781	0		0.0998029	0
			-1.90168	0		0.100463	0
			-0.649339	0		0.103306	0
			-0.892454	0		0.106397	0
			-0.596448	0		0.106488	0
			-0.219148	0		0.108282	0
			0.808684	0		0.111793	0
			-0.0404977	0		0.113195	0
			-0.158495	0		0.120781	0
			0.00406458	0		0.121734	0
			-0.10793	0		0.125982	0
			-0.0796465	0		0.130823	0
			-0.0219065	0		0.134474	0
			0.00599668	0		0.136875	0
			-0.0839867	0		0.147512	0
			-0.308819	0		0.153596	0
			-0.313259	0		0.15611	0
			-0.567583	0		0.165016	0
			-0.62621	0		0.170054	0
			-0.0790112	0		0.174488	0
			-0.0463856	0		0.184733	0
			-0.0334326	0		0.187943	0
			-0.25342	0		0.18797	0
			-0.0917235	0		0.191227	0
			0.108282	0		0.209124	0
			-0.137	0		0.213086	0
			-0.0667632	0		0.21481	0
			0.130823	0		0.221559	0
			-0.449918	0		0.223652	0
			-0.058279	0		0.225985	0
			-0.0940486	0		0.231814	0
			-0.0869532	0		0.238931	0
			-0.0246824	0		0.240638	0
			-0.0297895	0		0.244967	0
			-0.122785	0		0.24577	0
			-0.000286348	0		0.260206	0
			-0.0816588	0		0.262489	0
			-0.163603	0		0.267786	0
			-0.285429	0		0.274082	0
			-0.222276	0		0.28266	0
			-0.483165	0		0.28536	0
			-0.196819	0		0.331465	0
			-0.255976	0		0.336117	0
			-0.141735	0		0.338254	0
			-0.0764917	0		0.339443	0
			-0.24812	0		-1.00436	0.627943
			-1.15613	0		-0.598921	0.627943
			-1.31981	0		-0.502351	0.627943
			-1.3475	0		-0.193384	0.627943
			-1.06552	0		-0.128787	0.627943
			-1.36094	0		-0.127499	0.627943
			-0.342559	0		-0.0280674	0.627943
			-0.31488	0		0.082599	0.627943
			-0.221576	0		0.183967	0.627943
			-0.0796548	0		-0.967166	0.634417
			-0.254797	0		-0.773949	0.634417
			-0.151638	0		-0.710981	0.634417
			-0.170185	0		-0.5234	0.634417
			0.274082	0		-0.433099	0.634417
			-0.0949411	0		-0.393757	0.634417
			-0.00384049	0		-0.326459	0.634417
			-0.00523988	0		-0.299863	0.634417
			0.00685638	0		-0.293228	0.634417
			-0.356048	0		-0.284912	0.634417
			-0.482364	0		-0.241746	0.634417
			-0.787139	0		-0.225073	0.634417
			-0.122856	0		-0.220341	0.634417
			-0.204493	0		-0.2162	0.634417
			-0.208192	0		-0.190244	0.634417
			-0.0572932	0		-0.185538	0.634417
			0.000761983	0		-0.171875	0.634417
			-0.0482073	0		-0.13389	0.634417
			-0.0793441	0		-0.094971	0.634417
			-0.112919	0		-0.0832235	0.634417
			-0.178476	0		-0.0763112	0.634417
			-0.0841649	0		-0.0565329	0.634417
			-0.0730597	0		-0.0547004	0.634417
			0.0998029	0		-0.0116094	0.634417
			-0.918999	0		0.0227916	0.634417
			-0.854505	0		0.025563	0.634417
			-0.807749	0		0.0500669	0.634417
			-0.790232	0		0.061028	0.634417
			-0.330055	0		0.132222	0.634417
			0.125982	0		0.164132	0.634417
			-0.0854476	0		0.166965	0.634417
			0.0368072	0		0.325573	0.634417
			-0.127499	0.627943		-0.6561	0.859107
			-0.502351	0.627943		-0.526848	0.859107
			-0.598921	0.627943		-0.489348	0.859107
			-0.193384	0.627943		-0.463329	0.859107
			0.082599	0.627943		-0.436361	0.859107
			-0.0280674	0.627943		-0.348939	0.859107
			-0.128787	0.627943		-0.232105	0.859107
			0.183967	0.627943		-0.207172	0.859107
			-1.00436	0.627943		-0.155744	0.859107
			-0.0832235	0.634417		-0.111954	0.859107
			-0.393757	0.634417		-0.0862165	0.859107
			-0.2162	0.634417		-0.0830839	0.859107
			-0.0565329	0.634417		-0.0803945	0.859107
			-0.293228	0.634417		-0.0791284	0.859107
			-0.326459	0.634417		-0.0606489	0.859107
			-0.241746	0.634417		-0.0449169	0.859107
			-0.5234	0.634417		-0.0412683	0.859107
			-0.967166	0.634417		-0.0234748	0.859107
			-0.171875	0.634417		0.0237214	0.859107
			-0.190244	0.634417		0.0433789	0.859107
			-0.710981	0.634417		0.0595403	0.859107
			-1.21071	0.634417		0.0898509	0.859107
			-0.433099	0.634417		0.100259	0.859107
			-1.76133	0.634417		0.101096	0.859107
			0.0227916	0.634417		0.103713	0.859107
			0.025563	0.634417		0.108093	0.859107
			-0.094971	0.634417		0.178082	0.859107
			0.132222	0.634417		0.178602	0.859107
			-0.225073	0.634417		0.181867	0.859107
			-0.284912	0.634417		0.186959	0.859107
			-0.0763112	0.634417		0.197145	0.859107
			-0.13389	0.634417		0.199004	0.859107
			0.325573	0.634417		0.22476	0.859107
			0.0500669	0.634417		0.225265	0.859107
			-0.220341	0.634417		0.276514	0.859107
			-0.185538	0.634417		0.297875	0.859107
			-0.0116094	0.634417		0.303617	0.859107
			0.164132	0.634417		-0.912606	1.9242
			-0.773949	0.634417		-0.860267	1.9242
			-0.0547004	0.634417		-0.739669	1.9242
			-0.299863	0.634417		-0.738925	1.9242
			0.061028	0.634417		-0.709979	1.9242
			-1.45288	0.634417		-0.635007	1.9242
			0.166965	0.634417		-0.613717	1.9242
			0.103713	0.859107		-0.603911	1.9242
			0.101096	0.859107		-0.57414	1.9242
			0.199004	0.859107		-0.545343	1.9242
			0.0237214	0.859107		-0.534538	1.9242
			0.0433789	0.859107		-0.499322	1.9242
			-0.111954	0.859107		-0.476405	1.9242
			0.186959	0.859107		-0.411451	1.9242
			0.197145	0.859107		-0.405809	1.9242
			0.297875	0.859107		-0.378469	1.9242
			0.178602	0.859107		-0.263165	1.9242
			0.108093	0.859107		-0.198579	1.9242
			-0.155744	0.859107		-0.197892	1.9242
			0.178082	0.859107		-0.193741	1.9242
			-0.348939	0.859107		-0.17238	1.9242
			-0.489348	0.859107		-0.142069	1.9242
			-1.55502	0.859107		-0.136381	1.9242
			0.303617	0.859107		-0.121401	1.9242
			-0.207172	0.859107		-0.11808	1.9242
			-0.232105	0.859107		-0.0171928	1.9242
			-0.0791284	0.859107		-0.00604526	1.9242
			-0.0803945	0.859107		-0.00578593	1.9242
			-0.436361	0.859107		0.00400612	1.9242
			-0.0449169	0.859107		0.005084	1.9242
			-0.0606489	0.859107		0.00654092	1.9242
			-0.0830839	0.859107		0.0145722	1.9242
			0.100259	0.859107		0.063802	1.9242
			0.0595403	0.859107		0.0782526	1.9242
			0.276514	0.859107		0.0787244	1.9242
			-0.0234748	0.859107		0.083141	1.9242
			-1.65144	0.859107		-0.862013	2.30256
			0.22476	0.859107		-0.849846	2.30256
			0.225265	0.859107		-0.837938	2.30256
			-0.0862165	0.859107		-0.780675	2.30256
			-0.526848	0.859107		-0.670493	2.30256
			0.0898509	0.859107		-0.597456	2.30256
			-0.6561	0.859107		-0.3664	2.30256
			-0.463329	0.859107		-0.20543	2.30256
			0.181867	0.859107		-0.117873	2.30256
			-0.0412683	0.859107		-0.105909	2.30256
			0.005084	1.9242		-0.098161	2.30256
			0.0145722	1.9242		-0.0913815	2.30256
			0.0782526	1.9242		-0.0810673	2.30256
			-0.57414	1.9242		-0.0669306	2.30256
			-0.739669	1.9242		-0.0623094	2.30256
			-0.476405	1.9242		-0.0461795	2.30256
			-0.912606	1.9242		-0.0341154	2.30256
			0.063802	1.9242		-0.0334759	2.30256
			-0.860267	1.9242		-0.0333697	2.30256
			-0.738925	1.9242		-0.0227234	2.30256
			-0.709979	1.9242		-0.016919	2.30256
			-0.378469	1.9242		-0.00971912	2.30256
			-0.411451	1.9242		0.01725	2.30256
			-0.142069	1.9242		0.0223141	2.30256
			0.00400612	1.9242		0.0442032	2.30256
			-0.263165	1.9242		0.0622012	2.30256
			-0.136381	1.9242		0.0667943	2.30256
			-0.121401	1.9242		0.0950702	2.30256
			-0.197892	1.9242		0.122091	2.30256
			0.083141	1.9242		0.124731	2.30256
			-0.00578593	1.9242		0.175838	2.30256
			-0.613717	1.9242		0.227158	2.30256
			-0.635007	1.9242		0.240811	2.30256
			-0.545343	1.9242		0.242723	2.30256
			-0.534538	1.9242		0.248294	2.30256
			-0.499322	1.9242		0.25773	2.30256
			-0.405809	1.9242		0.274691	2.30256
			-0.193741	1.9242		-0.504294	2.32558
			-0.17238	1.9242		-0.446323	2.32558
			-0.603911	1.9242		-0.41662	2.32558
			0.00654092	1.9242		-0.383652	2.32558
			0.0787244	1.9242		-0.342238	2.32558
			-0.198579	1.9242		-0.320962	2.32558
			-0.11808	1.9242		-0.303467	2.32558
			-0.0171928	1.9242		-0.219688	2.32558
			-0.00604526	1.9242		-0.207566	2.32558
			0.124731	2.30256		-0.199243	2.32558
			-0.0669306	2.30256		-0.195504	2.32558
			0.274691	2.30256		-0.178453	2.32558
			0.0950702	2.30256		-0.173754	2.32558
			-0.0341154	2.30256		-0.164418	2.32558
			-0.117873	2.30256		-0.15069	2.32558
			-0.0333697	2.30256		-0.148248	2.32558
			0.25773	2.30256		-0.147977	2.32558
			-0.105909	2.30256		-0.139961	2.32558
			0.380788	2.30256		-0.130651	2.32558
			0.248294	2.30256		-0.128493	2.32558
			0.240811	2.30256		-0.0959679	2.32558
			0.0622012	2.30256		-0.0930895	2.32558
			-0.0334759	2.30256		-0.0757532	2.32558
			-0.098161	2.30256		-0.0684258	2.32558
			0.01725	2.30256		-0.0682124	2.32558
			0.0442032	2.30256		-0.0629794	2.32558
			-0.0913815	2.30256		-0.0592363	2.32558
			0.122091	2.30256		-0.0591875	2.32558
			0.175838	2.30256		-0.0511753	2.32558
			0.227158	2.30256		-0.0500838	2.32558
			0.376016	2.30256		-0.0452444	2.32558
			0.645721	2.30256		-0.04475	2.32558
			-1.8572	2.30256		-0.0436005	2.32558
			0.0667943	2.30256		-0.0419775	2.32558
			-0.0623094	2.30256		-0.0355568	2.32558
			-0.0810673	2.30256		-0.0337119	2.32558
			0.0223141	2.30256		-0.0150914	2.32558
			-0.20543	2.30256		-0.00678194	2.32558
			-0.3664	2.30256		0.00846468	2.32558
			-0.597456	2.30256		0.0194209	2.32558
			-0.849846	2.30256		0.0198741	2.32558
			-0.837938	2.30256		0.0280066	2.32558
			-0.670493	2.30256		0.0359955	2.32558
			-0.862013	2.30256		0.0744653	2.32558
			-0.780675	2.30256		0.074881	2.32558
			0.242723	2.30256		0.0762367	2.32558
			1.02443	2.30256		0.190185	2.32558
			-0.016919	2.30256		0.206317	2.32558
			-0.00971912	2.30256		0.206511	2.32558
			-0.0227234	2.30256		0.221869	2.32558
			-0.0461795	2.30256		0.316588	2.32558
			-0.173754	2.32558		0.348053	2.32558
			-0.15069	2.32558		-1.03774	2.5641
			-0.199243	2.32558		-0.954016	2.5641
			-0.0959679	2.32558		-0.924364	2.5641
			0.0762367	2.32558		-0.868642	2.5641
			-0.178453	2.32558		-0.853162	2.5641
			-0.219688	2.32558		-0.840549	2.5641
			-0.0150914	2.32558		-0.764009	2.5641
			-0.383652	2.32558		-0.740299	2.5641
			0.603739	2.32558		-0.704614	2.5641
			0.0280066	2.32558		-0.675149	2.5641
			-0.0682124	2.32558		-0.57362	2.5641
			0.221869	2.32558		-0.546332	2.5641
			-0.130651	2.32558		-0.537786	2.5641
			-0.0930895	2.32558		-0.509646	2.5641
			-0.0500838	2.32558		-0.504464	2.5641
			-0.0419775	2.32558		-0.478806	2.5641
			-0.00678194	2.32558		-0.435192	2.5641
			0.359785	2.32558		-0.425785	2.5641
			0.316588	2.32558		-0.407888	2.5641
			0.0194209	2.32558		-0.363508	2.5641
			0.00846468	2.32558		-0.34411	2.5641
			-0.342238	2.32558		-0.330687	2.5641
			0.206511	2.32558		-0.290952	2.5641
			-0.0355568	2.32558		-0.278712	2.5641
			-0.164418	2.32558		-0.259581	2.5641
			-0.0591875	2.32558		-0.200954	2.5641
			-0.128493	2.32558		-0.193634	2.5641
			-0.446323	2.32558		-0.190159	2.5641
			-0.195504	2.32558		-0.188309	2.5641
			-0.0337119	2.32558		-0.159457	2.5641
			-0.0452444	2.32558		-0.136035	2.5641
			-0.147977	2.32558		-0.132176	2.5641
			0.206317	2.32558		-0.131927	2.5641
			-0.0592363	2.32558		-0.11826	2.5641
			0.074881	2.32558		-0.117117	2.5641
			0.436773	2.32558		-0.104092	2.5641
			-0.0511753	2.32558		-0.0720587	2.5641
			-0.0629794	2.32558		-0.0703035	2.5641
			0.0198741	2.32558		-0.0615019	2.5641
			-0.207566	2.32558		-0.0585543	2.5641
			-0.504294	2.32558		-0.0560683	2.5641
			0.0359955	2.32558		-0.0559374	2.5641
			-0.0757532	2.32558		-0.0528567	2.5641
			0.0744653	2.32558		-0.0506156	2.5641
			0.491095	2.32558		-0.0368111	2.5641
			-0.0436005	2.32558		-0.0352343	2.5641
			-0.148248	2.32558		-0.0311899	2.5641
			0.348053	2.32558		-0.024873	2.5641
			-0.139961	2.32558		-0.016738	2.5641
			-0.0684258	2.32558		-0.000172601	2.5641
			0.190185	2.32558		0.00558012	2.5641
			-0.320962	2.32558		0.0132623	2.5641
			-0.04475	2.32558		0.0220492	2.5641
			-0.303467	2.32558		0.0345599	2.5641
			0.448344	2.32558		0.0382962	2.5641
			-0.41662	2.32558		0.0468416	2.5641
			-1.10797	2.5641		0.0496105	2.5641
			-0.478806	2.5641		0.0778917	2.5641
			0.855487	2.5641		0.102701	2.5641
			-1.28632	2.5641		0.113794	2.5641
			-0.0506156	2.5641		0.138729	2.5641
			0.0778917	2.5641		0.139906	2.5641
			-0.0703035	2.5641		0.167292	2.5641
			-1.03774	2.5641		-0.731784	2.6434
			-0.840549	2.5641		-0.66673	2.6434
			-0.0560683	2.5641		-0.564353	2.6434
			0.0220492	2.5641		-0.445923	2.6434
			-0.675149	2.5641		-0.286127	2.6434
			-0.954016	2.5641		-0.262749	2.6434
			0.0132623	2.5641		-0.262186	2.6434
			0.00558012	2.5641		-0.259372	2.6434
			-0.016738	2.5641		-0.24607	2.6434
			0.113794	2.5641		-0.235528	2.6434
			0.139906	2.5641		-0.227838	2.6434
			-0.0368111	2.5641		-0.224256	2.6434
			-0.11826	2.5641		-0.216817	2.6434
			-0.117117	2.5641		-0.209289	2.6434
			-1.20947	2.5641		-0.20075	2.6434
			-0.330687	2.5641		-0.193581	2.6434
			-0.0311899	2.5641		-0.166769	2.6434
			-0.57362	2.5641		-0.153068	2.6434
			-0.104092	2.5641		-0.149711	2.6434
			-0.0559374	2.5641		-0.148096	2.6434
			-0.0528567	2.5641		-0.137735	2.6434
			-0.546332	2.5641		-0.13505	2.6434
			-0.509646	2.5641		-0.128662	2.6434
			-0.136035	2.5641		-0.127653	2.6434
			-0.290952	2.5641		-0.123808	2.6434
			0.0496105	2.5641		-0.118008	2.6434
			-0.704614	2.5641		-0.116438	2.6434
			0.167292	2.5641		-0.115233	2.6434
			-0.131927	2.5641		-0.112767	2.6434
			0.447188	2.5641		-0.104669	2.6434
			0.402035	2.5641		-0.0927847	2.6434
			0.138729	2.5641		-0.0891319	2.6434
			-0.188309	2.5641		-0.0804584	2.6434
			-0.924364	2.5641		-0.0570323	2.6434
			-0.764009	2.5641		-0.039934	2.6434
			-0.259581	2.5641		-0.0322786	2.6434
			-0.0352343	2.5641		-0.0231803	2.6434
			-0.200954	2.5641		-0.0137032	2.6434
			-0.193634	2.5641		-0.0123446	2.6434
			-0.537786	2.5641		-0.00147422	2.6434
			-0.363508	2.5641		0.0178279	2.6434
			-0.0720587	2.5641		0.0908745	2.6434
			0.0345599	2.5641		0.200163	2.6434
			-0.159457	2.5641		-0.313884	2.67455
			-0.278712	2.5641		-0.289791	2.67455
			0.0468416	2.5641		-0.238924	2.67455
			-0.132176	2.5641		-0.195669	2.67455
			-0.0585543	2.5641		-0.173929	2.67455
			-0.435192	2.5641		-0.173433	2.67455
			-0.425785	2.5641		-0.156787	2.67455
			-0.000172601	2.5641		-0.142671	2.67455
			-0.0615019	2.5641		0.0733055	2.67455
			-0.740299	2.5641		0.140215	2.67455
			-0.504464	2.5641		-0.157917	2.67594
			-0.407888	2.5641		-0.155511	2.67594
			-0.190159	2.5641		-0.114407	2.67594
			-0.34411	2.5641		-0.0953391	2.67594
			-1.19839	2.5641		-0.0930801	2.67594
			0.0382962	2.5641		-0.0896247	2.67594
			-0.024873	2.5641		-0.0874918	2.67594
			0.102701	2.5641		-0.0731577	2.67594
			-1.71275	2.5641		-0.0703075	2.67594
			-0.868642	2.5641		-0.0522874	2.67594
			-0.853162	2.5641		-0.0502878	2.67594
			-0.731784	2.6434		-0.0137408	2.67594
			-0.445923	2.6434		0.0202646	2.67594
			-0.166769	2.6434		0.0210979	2.67594
			-0.153068	2.6434		0.0506376	2.67594
			-0.193581	2.6434		0.164238	2.67594
			-0.0231803	2.6434		0.212152	2.67594
			-0.564353	2.6434		0.257965	2.67594
			0.200163	2.6434		-0.57086	2.7027
			-0.227838	2.6434		-0.511956	2.7027
			-0.262749	2.6434		-0.493578	2.7027
			-0.115233	2.6434		-0.465893	2.7027
			-0.262186	2.6434		-0.348253	2.7027
			-0.116438	2.6434		-0.333408	2.7027
			-0.149711	2.6434		-0.301619	2.7027
			-0.259372	2.6434		-0.275731	2.7027
			-0.209289	2.6434		-0.181757	2.7027
			-0.13505	2.6434		-0.179875	2.7027
			0.0178279	2.6434		-0.179201	2.7027
			-0.137735	2.6434		-0.17666	2.7027
			-0.118008	2.6434		-0.162346	2.7027
			-0.127653	2.6434		-0.147177	2.7027
			-0.0891319	2.6434		-0.145544	2.7027
			-0.039934	2.6434		-0.119182	2.7027
			-0.123808	2.6434		-0.105293	2.7027
			-0.128662	2.6434		-0.103935	2.7027
			-0.0123446	2.6434		-0.101565	2.7027
			-0.235528	2.6434		-0.0706386	2.7027
			-0.24607	2.6434		-0.0394575	2.7027
			-0.0804584	2.6434		-0.0179614	2.7027
			-0.224256	2.6434		-0.000385708	2.7027
			-0.216817	2.6434		0.00545037	2.7027
			-0.0137032	2.6434		0.0244571	2.7027
			-0.0322786	2.6434		0.0500007	2.7027
			-0.286127	2.6434		0.203765	2.7027
			-0.0927847	2.6434		0.226979	2.7027
			-0.00147422	2.6434		0.228706	2.7027
			-0.112767	2.6434		-0.936801	2.7571
			-0.104669	2.6434		-0.901156	2.7571
			-0.148096	2.6434		-0.757665	2.7571
			-0.20075	2.6434		-0.589156	2.7571
			-0.66673	2.6434		-0.52895	2.7571
			0.0908745	2.6434		-0.451434	2.7571
			-0.0570323	2.6434		-0.24762	2.7571
			0.140215	2.67455		-0.184431	2.7571
			0.0733055	2.67455		-0.0932444	2.7571
			-0.289791	2.67455		-0.0741481	2.7571
			-0.173929	2.67455		-0.0500087	2.7571
			-0.313884	2.67455		-0.0496227	2.7571
			-0.142671	2.67455		-0.0387834	2.7571
			-0.173433	2.67455		-0.0217789	2.7571
			-0.238924	2.67455		0.00337918	2.7571
			-0.156787	2.67455		0.021375	2.7571
			-0.195669	2.67455		0.0415005	2.7571
			-0.0930801	2.67594		0.0857044	2.7571
			0.0506376	2.67594		-0.994785	2.75786
			0.0210979	2.67594		-0.992504	2.75786
			0.0202646	2.67594		-0.983365	2.75786
			-0.0137408	2.67594		-0.761565	2.75786
			0.164238	2.67594		-0.530426	2.75786
			0.212152	2.67594		-0.416238	2.75786
			-0.0522874	2.67594		-0.387075	2.75786
			-0.0703075	2.67594		-0.374346	2.75786
			-0.114407	2.67594		-0.368276	2.75786
			-0.155511	2.67594		-0.3644	2.75786
			-0.0731577	2.67594		-0.36063	2.75786
			-0.157917	2.67594		-0.29487	2.75786
			-0.0874918	2.67594		-0.281644	2.75786
			-0.0953391	2.67594		-0.199601	2.75786
			-0.0502878	2.67594		-0.135169	2.75786
			-0.0896247	2.67594		-0.131481	2.75786
			0.257965	2.67594		-0.105384	2.75786
			-0.105293	2.7027		-0.094282	2.75786
			-0.181757	2.7027		-0.0313215	2.75786
			-0.17666	2.7027		0.170355	2.75786
			-0.103935	2.7027		-0.977847	2.78629
			-0.465893	2.7027		-0.859946	2.78629
			-1.18581	2.7027		-0.78863	2.78629
			-0.147177	2.7027		-0.786134	2.78629
			-0.0179614	2.7027		-0.745995	2.78629
			0.228706	2.7027		-0.340759	2.78629
			0.0244571	2.7027		-0.27222	2.78629
			0.226979	2.7027		-0.235106	2.78629
			-0.145544	2.7027		-0.221382	2.78629
			-0.348253	2.7027		-0.195269	2.78629
			0.0500007	2.7027		-0.148675	2.78629
			-0.0706386	2.7027		-0.135325	2.78629
			-0.275731	2.7027		-0.110595	2.78629
			-0.301619	2.7027		-0.0966651	2.78629
			-0.179875	2.7027		-0.090575	2.78629
			-0.511956	2.7027		-0.0515118	2.78629
			-0.493578	2.7027		-0.0440529	2.78629
			-0.162346	2.7027		-0.0139333	2.78629
			-0.0394575	2.7027		0.0325222	2.78629
			-0.179201	2.7027		0.0428904	2.78629
			-0.101565	2.7027		0.0521706	2.78629
			-0.333408	2.7027		0.0738566	2.78629
			0.00545037	2.7027		-0.292217	2.80584
			-0.119182	2.7027		-0.235229	2.80584
			-0.57086	2.7027		-0.163675	2.80584
			-0.000385708	2.7027		-0.110158	2.80584
			-1.17226	2.7027		-0.0775278	2.80584
			-1.54364	2.7027		-0.0240654	2.80584
			0.203765	2.7027		0.0362598	2.80584
			-0.0496227	2.7571		0.0435411	2.80584
			-0.0500087	2.7571		0.10249	2.80584
			-0.52895	2.7571		0.147991	2.80584
			0.00337918	2.7571		0.157055	2.80584
			-0.936801	2.7571		0.158718	2.80584
			-0.184431	2.7571		0.219582	2.80584
			-0.757665	2.7571		-0.166585	2.81532
			-0.901156	2.7571		-0.126189	2.81532
			0.0415005	2.7571		-0.125653	2.81532
			0.021375	2.7571		-0.124963	2.81532
			-0.451434	2.7571		-0.10199	2.81532
			-0.589156	2.7571		-0.0976913	2.81532
			-0.0217789	2.7571		0.0192299	2.81532
			-0.0387834	2.7571		0.137861	2.81532
			-0.24762	2.7571		0.21156	2.81532
			-0.0932444	2.7571		0.262774	2.81532
			0.0857044	2.7571		0.268164	2.81532
			-0.0741481	2.7571		0.329933	2.81532
			-0.281644	2.75786		-0.545823	2.83447
			-0.374346	2.75786		-0.288623	2.83447
			-0.530426	2.75786		-0.243269	2.83447
			-0.36063	2.75786		-0.142967	2.83447
			-0.3644	2.75786		-0.0460054	2.83447
			-0.416238	2.75786		-0.0442004	2.83447
			-0.387075	2.75786		0.0114162	2.83447
			-0.368276	2.75786		0.0294053	2.83447
			-1.10098	2.75786		-0.883934	3.00752
			-0.992504	2.75786		-0.858422	3.00752
			-1.07541	2.75786		-0.747922	3.00752
			-1.43782	2.75786		-0.557744	3.00752
			-0.994785	2.75786		-0.366046	3.00752
			-0.983365	2.75786		-0.277487	3.00752
			-0.761565	2.75786		-0.270477	3.00752
			-0.199601	2.75786		-0.164546	3.00752
			-0.0313215	2.75786		-0.151458	3.00752
			-0.29487	2.75786		-0.00504789	3.00752
			0.170355	2.75786		0.0228015	3.00752
			0.489351	2.75786		0.0385132	3.00752
			-0.135169	2.75786		0.125735	3.00752
			-0.094282	2.75786		0.151009	3.00752
			-0.105384	2.75786		0.27873	3.00752
			-0.131481	2.75786		-0.83382	3.22581
			-0.27222	2.78629		-0.642002	3.22581
			-0.745995	2.78629		-0.528322	3.22581
			0.0738566	2.78629		-0.491557	3.22581
			-0.221382	2.78629		-0.314053	3.22581
			-0.195269	2.78629		-0.300455	3.22581
			-0.235106	2.78629		-0.291856	3.22581
			0.0325222	2.78629		-0.250288	3.22581
			0.0428904	2.78629		-0.204769	3.22581
			-0.090575	2.78629		-0.171058	3.22581
			-0.110595	2.78629		-0.160547	3.22581
			-0.0966651	2.78629		-0.103038	3.22581
			-0.340759	2.78629		-0.0819462	3.22581
			-0.135325	2.78629		-0.0649103	3.22581
			0.0521706	2.78629		-0.0362525	3.22581
			-0.977847	2.78629		0.0250541	3.22581
			-0.786134	2.78629		0.0462414	3.22581
			-0.859946	2.78629		0.0519523	3.22581
			-0.78863	2.78629		0.0572585	3.22581
			-0.0515118	2.78629		0.0777512	3.22581
			-0.148675	2.78629		0.0800443	3.22581
			-0.0440529	2.78629		0.130616	3.22581
			-0.0139333	2.78629		0.131274	3.22581
			-0.235229	2.80584		0.138483	3.22581
			0.219582	2.80584		0.218501	3.22581
			-0.0240654	2.80584		0.227933	3.22581
			0.147991	2.80584		0.269478	3.22581
			0.0362598	2.80584		-0.794992	3.28906
			0.158718	2.80584		-0.653556	3.28906
			-0.292217	2.80584		-0.572372	3.28906
			0.10249	2.80584		-0.57017	3.28906
			0.157055	2.80584		-0.436562	3.28906
			0.0435411	2.80584		-0.360568	3.28906
			-0.110158	2.80584		-0.356141	3.28906
			-0.163675	2.80584		-0.307055	3.28906
			-0.0775278	2.80584		-0.283689	3.28906
			-0.125653	2.81532		-0.267833	3.28906
			0.21156	2.81532		-0.242716	3.28906
			0.396878	2.81532		-0.202192	3.28906
			-0.10199	2.81532		-0.187385	3.28906
			0.480214	2.81532		-0.17414	3.28906
			0.268164	2.81532		-0.139967	3.28906
			0.262774	2.81532		-0.119697	3.28906
			0.41907	2.81532		-0.0971249	3.28906
			0.329933	2.81532		-0.0524051	3.28906
			-0.0976913	2.81532		-0.0468094	3.28906
			0.137861	2.81532		-0.0168281	3.28906
			-0.126189	2.81532		-0.00800495	3.28906
			0.0192299	2.81532		-0.00314001	3.28906
			-0.166585	2.81532		0.0203345	3.28906
			-0.124963	2.81532		0.0204211	3.28906
			-0.288623	2.83447		0.0471561	3.28906
			-0.0460054	2.83447		0.0521098	3.28906
			0.0294053	2.83447		0.0536839	3.28906
			0.0114162	2.83447		0.0618108	3.28906
			-0.142967	2.83447		0.0671947	3.28906
			-0.243269	2.83447		0.0678393	3.28906
			-0.0442004	2.83447		0.0740687	3.28906
			-0.545823	2.83447		0.0814579	3.28906
			0.81667	3.00752		0.0873138	3.28906
			-0.366046	3.00752		0.0956193	3.28906
			-0.277487	3.00752		0.104824	3.28906
			0.0385132	3.00752		0.126015	3.28906
			-0.557744	3.00752		0.129445	3.28906
			-0.151458	3.00752		-0.52619	3.2967
			-0.883934	3.00752		-0.463641	3.2967
			-0.164546	3.00752		-0.434105	3.2967
			0.151009	3.00752		-0.414135	3.2967
			-0.858422	3.00752		-0.323745	3.2967
			0.0228015	3.00752		-0.267708	3.2967
			-0.747922	3.00752		-0.191298	3.2967
			-1.75192	3.00752		-0.189352	3.2967
			-0.270477	3.00752		-0.16616	3.2967
			0.27873	3.00752		-0.111694	3.2967
			-0.00504789	3.00752		-0.0830338	3.2967
			0.125735	3.00752		-0.0428634	3.2967
			0.0250541	3.22581		0.0588982	3.2967
			-0.0362525	3.22581		0.0776797	3.2967
			0.0777512	3.22581		0.0777546	3.2967
			-0.160547	3.22581		-0.810533	3.33069
			0.218501	3.22581		-0.729317	3.33069
			-0.204769	3.22581		-0.6317	3.33069
			-0.171058	3.22581		-0.624224	3.33069
			-1.37965	3.22581		-0.388899	3.33069
			-0.642002	3.22581		-0.362806	3.33069
			-0.528322	3.22581		-0.31173	3.33069
			0.227933	3.22581		-0.306055	3.33069
			0.131274	3.22581		-0.263635	3.33069
			-0.314053	3.22581		-0.249068	3.33069
			-0.103038	3.22581		-0.217837	3.33069
			0.0572585	3.22581		-0.182005	3.33069
			0.0462414	3.22581		-0.16981	3.33069
			-0.300455	3.22581		-0.166076	3.33069
			-0.250288	3.22581		-0.159414	3.33069
			-0.0649103	3.22581		-0.140894	3.33069
			-0.0819462	3.22581		-0.140581	3.33069
			0.761914	3.22581		-0.127887	3.33069
			-0.291856	3.22581		-0.125913	3.33069
			0.130616	3.22581		-0.117799	3.33069
			0.0519523	3.22581		-0.110243	3.33069
			0.269478	3.22581		-0.0932902	3.33069
			0.0800443	3.22581		-0.0886805	3.33069
			-0.83382	3.22581		-0.0829884	3.33069
			0.758606	3.22581		-0.0799835	3.33069
			-0.491557	3.22581		-0.0795262	3.33069
			0.138483	3.22581		-0.0688735	3.33069
			0.0618108	3.28906		-0.0475925	3.33069
			-0.00314001	3.28906		-0.0390099	3.33069
			-0.00800495	3.28906		0.00104809	3.33069
			0.0873138	3.28906		0.00632647	3.33069
			-0.0168281	3.28906		0.0173499	3.33069
			0.0471561	3.28906		0.0278108	3.33069
			-0.436562	3.28906		0.0324523	3.33069
			-0.307055	3.28906		0.0354841	3.33069
			0.104824	3.28906		0.039179	3.33069
			0.0956193	3.28906		0.0470115	3.33069
			-0.653556	3.28906		0.0960792	3.33069
			0.0678393	3.28906		0.167423	3.33069
			0.126015	3.28906		-0.725835	3.78007
			-0.119697	3.28906		-0.544818	3.78007
			0.0814579	3.28906		-0.453791	3.78007
			0.0671947	3.28906		-0.192566	3.78007
			-0.17414	3.28906		-0.154201	3.78007
			-0.356141	3.28906		-0.138792	3.78007
			0.0536839	3.28906		-0.115733	3.78007
			-0.572372	3.28906		-0.109856	3.78007
			-0.283689	3.28906		-0.092193	3.78007
			0.0740687	3.28906		-0.0636294	3.78007
			0.0204211	3.28906		-0.0497502	3.78007
			0.0203345	3.28906		-0.0325447	3.78007
			-0.360568	3.28906		-0.0290877	3.78007
			-0.187385	3.28906		0.00799081	3.78007
			-0.202192	3.28906		0.0123669	3.78007
			-0.242716	3.28906		0.0469928	3.78007
			-0.267833	3.28906		0.0817585	3.78007
			-0.57017	3.28906		0.109073	3.78007
			-0.794992	3.28906		0.158304	3.78007
			0.0521098	3.28906		0.177451	3.78007
			0.129445	3.28906		0.178567	3.78007
			-1.36999	3.28906		0.220954	3.78007
			-0.139967	3.28906		0.221402	3.78007
			-0.0524051	3.28906		0.227198	3.78007
			-0.0468094	3.28906		0.237324	3.78007
			-0.0971249	3.28906		0.290311	3.78007
			-0.16616	3.2967		0.299984	3.78007
			-0.111694	3.2967		0.30189	3.78007
			-0.189352	3.2967		0.31311	3.78007
			0.0588982	3.2967		0.349736	3.78007
			-0.323745	3.2967		-0.871249	4.60511
			0.0777546	3.2967		-0.849075	4.60511
			-0.0428634	3.2967		-0.687068	4.60511
			0.0776797	3.2967		-0.67703	4.60511
			-0.267708	3.2967		-0.647573	4.60511
			-0.191298	3.2967		-0.155865	4.60511
			-0.434105	3.2967		-0.100622	4.60511
			-0.463641	3.2967		-0.0750983	4.60511
			-0.0830338	3.2967		-0.061515	4.60511
			-0.52619	3.2967		-0.0590653	4.60511
			-0.414135	3.2967		-0.0365463	4.60511
			0.0354841	3.33069		-0.028543	4.60511
			0.0173499	3.33069		-0.0227951	4.60511
			0.0278108	3.33069		-0.0074842	4.60511
			-0.125913	3.33069		-0.0074141	4.60511
			-0.263635	3.33069		-0.00411048	4.60511
			-0.31173	3.33069		0.0199009	4.60511
			-0.0475925	3.33069		0.0299882	4.60511
			0.858835	3.33069		0.0348039	4.60511
			0.494706	3.33069		0.0380761	4.60511
			-0.159414	3.33069		0.0409939	4.60511
			-0.117799	3.33069		0.0430031	4.60511
			-0.0799835	3.33069		0.0460027	4.60511
			-0.0886805	3.33069		0.053933	4.60511
			-0.217837	3.33069		0.0778492	4.60511
			-0.624224	3.33069		0.0840223	4.60511
			-0.810533	3.33069		0.0896427	4.60511
			-0.182005	3.33069		0.121834	4.60511
			0.00104809	3.33069		0.122295	4.60511
			-0.0688735	3.33069		0.1309	4.60511
			0.0324523	3.33069		0.153608	4.60511
			-0.140581	3.33069		0.154302	4.60511
			-0.0829884	3.33069		0.154826	4.60511
			-0.388899	3.33069		0.178106	4.60511
			-0.16981	3.33069		0.263801	4.60511
			-0.249068	3.33069		0.33319	4.60511
			-0.127887	3.33069		0.347081	4.60511
			0.039179	3.33069		-0.699706	4.65116
			0.0960792	3.33069		-0.439141	4.65116
			0.167423	3.33069		-0.396072	4.65116
			0.0470115	3.33069		-0.273319	4.65116
			-0.0390099	3.33069		-0.24018	4.65116
			0.00632647	3.33069		-0.229343	4.65116
			-0.362806	3.33069		-0.216757	4.65116
			-0.6317	3.33069		-0.156829	4.65116
			-0.306055	3.33069		-0.107068	4.65116
			-0.0932902	3.33069		-0.0981923	4.65116
			-0.0795262	3.33069		-0.0640631	4.65116
			-0.110243	3.33069		-0.0512881	4.65116
			-0.140894	3.33069		-0.0508024	4.65116
			-0.729317	3.33069		-0.0472809	4.65116
			-0.166076	3.33069		-0.0420281	4.65116
			-1.98411	3.78007		-0.0401832	4.65116
			0.397079	3.78007		-0.0212985	4.65116
			-0.109856	3.78007		-0.0211024	4.65116
			0.544864	3.78007		-0.00205568	4.65116
			0.657348	3.78007		0.00687586	4.65116
			0.299984	3.78007		0.0116979	4.65116
			0.290311	3.78007		0.0119563	4.65116
			-0.0290877	3.78007		0.0240751	4.65116
			0.0469928	3.78007		0.0394838	4.65116
			0.31311	3.78007		0.0399544	4.65116
			0.349736	3.78007		0.0413524	4.65116
			-0.0636294	3.78007		0.0434003	4.65116
			0.371533	3.78007		0.0475842	4.65116
			0.158304	3.78007		0.110058	4.65116
			-0.0497502	3.78007		0.138797	4.65116
			0.30189	3.78007		0.145454	4.65116
			0.354429	3.78007		0.15409	4.65116
			0.400677	3.78007		0.165288	4.65116
			0.237324	3.78007		0.178654	4.65116
			-1.53231	3.78007		0.193855	4.65116
			0.178567	3.78007		0.201339	4.65116
			0.790036	3.78007		0.204384	4.65116
			-1.38609	3.78007		0.302936	4.65116
			-1.46069	3.78007		0.322889	4.65116
			-0.138792	3.78007		-0.820898	4.8688
			-0.154201	3.78007		-0.763385	4.8688
			-0.192566	3.78007		-0.733289	4.8688
			0.109073	3.78007		-0.715983	4.8688
			0.00799081	3.78007		-0.68592	4.8688
			-0.115733	3.78007		-0.634577	4.8688
			-0.0325447	3.78007		-0.56952	4.8688
			-1.77965	3.78007		-0.479253	4.8688
			0.221402	3.78007		-0.453154	4.8688
			0.227198	3.78007		-0.365094	4.8688
			0.220954	3.78007		-0.362534	4.8688
			0.177451	3.78007		-0.328273	4.8688
			-0.453791	3.78007		-0.31821	4.8688
			-0.725835	3.78007		-0.309011	4.8688
			-0.544818	3.78007		-0.254191	4.8688
			0.0817585	3.78007		-0.235227	4.8688
			-0.092193	3.78007		-0.228422	4.8688
			0.0123669	3.78007		-0.204365	4.8688
			0.122295	4.60511		-0.112978	4.8688
			0.154302	4.60511		-0.0290728	4.8688
			0.121834	4.60511		-0.0101708	4.8688
			0.0348039	4.60511		0.0258261	4.8688
			-0.061515	4.60511		0.0546395	4.8688
			0.0430031	4.60511		0.168254	4.8688
			0.0380761	4.60511		-0.949834	5.12821
			-0.647573	4.60511		-0.907296	5.12821
			0.552257	4.60511		-0.758701	5.12821
			0.480767	4.60511		-0.733986	5.12821
			0.390538	4.60511		-0.664943	5.12821
			0.667225	4.60511		-0.628652	5.12821
			0.33319	4.60511		-0.467037	5.12821
			0.178106	4.60511		-0.440305	5.12821
			0.263801	4.60511		-0.413295	5.12821
			-0.0590653	4.60511		-0.359021	5.12821
			-0.0365463	4.60511		-0.343338	5.12821
			-0.0074141	4.60511		-0.328224	5.12821
			0.0840223	4.60511		-0.29418	5.12821
			-0.0227951	4.60511		-0.285762	5.12821
			0.153608	4.60511		-0.284102	5.12821
			0.347081	4.60511		-0.267483	5.12821
			-0.155865	4.60511		-0.25967	5.12821
			0.1309	4.60511		-0.243519	5.12821
			0.154826	4.60511		-0.211406	5.12821
			0.0460027	4.60511		-0.203114	5.12821
			0.0409939	4.60511		-0.193722	5.12821
			0.0778492	4.60511		-0.181824	5.12821
			0.053933	4.60511		-0.152906	5.12821
			-0.0074842	4.60511		-0.15037	5.12821
			0.0199009	4.60511		-0.140436	5.12821
			-0.849075	4.60511		-0.128299	5.12821
			-0.871249	4.60511		-0.117667	5.12821
			-0.687068	4.60511		-0.116203	5.12821
			-0.67703	4.60511		-0.109478	5.12821
			0.985051	4.60511		-0.107171	5.12821
			0.0896427	4.60511		-0.0939975	5.12821
			0.0299882	4.60511		-0.0727697	5.12821
			-0.00411048	4.60511		-0.0700225	5.12821
			-0.028543	4.60511		-0.0658544	5.12821
			-0.100622	4.60511		-0.0550032	5.12821
			-0.0750983	4.60511		-0.0432983	5.12821
			0.00687586	4.65116		-0.0353765	5.12821
			0.201339	4.65116		-0.0323432	5.12821
			0.0413524	4.65116		-0.0239936	5.12821
			0.110058	4.65116		-0.0113726	5.12821
			-0.396072	4.65116		-0.0066988	5.12821
			-0.0508024	4.65116		-0.00551207	5.12821
			0.376176	4.65116		0.0201408	5.12821
			-0.0420281	4.65116		0.0385872	5.12821
			-0.0981923	4.65116		0.0407674	5.12821
			0.0394838	4.65116		0.0442817	5.12821
			-0.0211024	4.65116		0.0468199	5.12821
			-0.0640631	4.65116		0.0567428	5.12821
			0.0475842	4.65116		0.0670975	5.12821
			0.422437	4.65116		0.0991332	5.12821
			0.178654	4.65116		0.134226	5.12821
			-0.0401832	4.65116		0.145443	5.12821
			-0.216757	4.65116		0.145837	5.12821
			-0.273319	4.65116		0.152346	5.12821
			0.15409	4.65116		0.161461	5.12821
			-0.0472809	4.65116		0.174491	5.12821
			0.0119563	4.65116		0.191864	5.12821
			0.138797	4.65116		0.196102	5.12821
			0.0399544	4.65116		0.214931	5.12821
			0.0434003	4.65116		0.216548	5.12821
			0.0116979	4.65116		0.225629	5.12821
			0.322889	4.65116		0.227753	5.12821
			0.145454	4.65116		0.250833	5.12821
			-1.28057	4.65116		-1.01057	5.28681
			0.165288	4.65116		-0.782215	5.28681
			0.204384	4.65116		-0.746089	5.28681
			0.302936	4.65116		-0.459306	5.28681
			0.193855	4.65116		-0.363728	5.28681
			-0.00205568	4.65116		-0.361266	5.28681
			0.0240751	4.65116		-0.322576	5.28681
			-0.0212985	4.65116		-0.283744	5.28681
			-0.0512881	4.65116		-0.268893	5.28681
			-0.107068	4.65116		-0.245567	5.28681
			-0.156829	4.65116		-0.228418	5.28681
			-0.24018	4.65116		-0.224868	5.28681
			-0.699706	4.65116		-0.215438	5.28681
			-0.229343	4.65116		-0.196788	5.28681
			-0.439141	4.65116		-0.196413	5.28681
			-1.21339	4.65116		-0.194216	5.28681
			-0.763385	4.8688		-0.169797	5.28681
			-0.0101708	4.8688		-0.145362	5.28681
			-0.235227	4.8688		-0.145109	5.28681
			-0.68592	4.8688		-0.140206	5.28681
			-0.112978	4.8688		-0.129581	5.28681
			-0.453154	4.8688		-0.127368	5.28681
			-0.634577	4.8688		-0.123996	5.28681
			-0.0290728	4.8688		-0.108966	5.28681
			-0.228422	4.8688		-0.106918	5.28681
			-0.820898	4.8688		-0.0840444	5.28681
			-0.733289	4.8688		-0.0783028	5.28681
			-0.254191	4.8688		-0.0697807	5.28681
			-0.31821	4.8688		-0.067186	5.28681
			-0.309011	4.8688		-0.0574225	5.28681
			0.168254	4.8688		-0.0573248	5.28681
			0.0546395	4.8688		-0.0530786	5.28681
			-0.479253	4.8688		-0.0515645	5.28681
			0.0258261	4.8688		-0.0470615	5.28681
			-0.365094	4.8688		-0.0454185	5.28681
			-0.362534	4.8688		-0.0411401	5.28681
			-0.56952	4.8688		-0.0372344	5.28681
			-0.715983	4.8688		-0.037212	5.28681
			-0.328273	4.8688		0.000261969	5.28681
			-0.204365	4.8688		0.00241496	5.28681
			-1.10696	5.12821		0.00934728	5.28681
			-1.4548	5.12821		0.013107	5.28681
			-0.664943	5.12821		0.0196044	5.28681
			-1.69507	5.12821		0.027069	5.28681
			-1.62556	5.12821		0.0555779	5.28681
			0.0991332	5.12821		0.0833571	5.28681
			0.0407674	5.12821		0.0881549	5.28681
			-0.152906	5.12821		0.12205	5.28681
			-0.117667	5.12821		-0.547411	5.35189
			-0.0239936	5.12821		-0.476148	5.35189
			-0.140436	5.12821		-0.461099	5.35189
			-0.0658544	5.12821		-0.35236	5.35189
			-0.211406	5.12821		-0.263481	5.35189
			-0.0939975	5.12821		-0.255898	5.35189
			-0.203114	5.12821		-0.23251	5.35189
			0.0670975	5.12821		-0.22476	5.35189
			-0.193722	5.12821		-0.199606	5.35189
			0.0201408	5.12821		-0.192497	5.35189
			0.227753	5.12821		-0.189284	5.35189
			0.152346	5.12821		-0.164194	5.35189
			0.0468199	5.12821		-0.153752	5.35189
			0.196102	5.12821		-0.147499	5.35189
			0.191864	5.12821		-0.145789	5.35189
			0.225629	5.12821		-0.120737	5.35189
			-1.12186	5.12821		-0.108627	5.35189
			-0.0066988	5.12821		-0.0785956	5.35189
			-0.109478	5.12821		-0.0633617	5.35189
			-0.107171	5.12821		-0.0341552	5.35189
			0.161461	5.12821		-0.0158826	5.35189
			0.214931	5.12821		-0.0145743	5.35189
			-0.15037	5.12821		0.0211755	5.35189
			0.134226	5.12821		0.0406503	5.35189
			0.174491	5.12821		0.0632967	5.35189
			0.250833	5.12821		-0.89271	5.40541
			-0.467037	5.12821		-0.840286	5.40541
			0.145443	5.12821		-0.795113	5.40541
			-0.25967	5.12821		-0.756916	5.40541
			-0.116203	5.12821		-0.58911	5.40541
			-0.181824	5.12821		-0.311087	5.40541
			0.0442817	5.12821		-0.293504	5.40541
			-0.0432983	5.12821		-0.255914	5.40541
			-0.0550032	5.12821		-0.216338	5.40541
			-0.628652	5.12821		-0.178286	5.40541
			-0.949834	5.12821		-0.164981	5.40541
			-0.128299	5.12821		-0.158482	5.40541
			-0.243519	5.12821		-0.151404	5.40541
			-0.00551207	5.12821		-0.146127	5.40541
			-0.758701	5.12821		-0.123917	5.40541
			-0.343338	5.12821		-0.102495	5.40541
			-0.0113726	5.12821		-0.0842193	5.40541
			-0.285762	5.12821		-0.0822241	5.40541
			-0.328224	5.12821		-0.0785821	5.40541
			-1.13047	5.12821		-0.0702884	5.40541
			-0.0727697	5.12821		-0.0180337	5.40541
			-0.267483	5.12821		0.0220687	5.40541
			0.0567428	5.12821		0.0221353	5.40541
			-0.284102	5.12821		0.0331808	5.40541
			-0.440305	5.12821		0.100511	5.40541
			0.216548	5.12821		0.143534	5.40541
			0.145837	5.12821		0.150716	5.40541
			-1.17258	5.12821		0.232208	5.40541
			-0.907296	5.12821		0.248371	5.40541
			0.848848	5.12821		-0.886084	5.5142
			-0.29418	5.12821		-0.65094	5.5142
			-0.413295	5.12821		-0.255727	5.5142
			0.0385872	5.12821		-0.198868	5.5142
			-0.733986	5.12821		-0.178843	5.5142
			-0.0323432	5.12821		-0.108369	5.5142
			-2.01806	5.12821		-0.0800623	5.5142
			-1.69217	5.12821		-0.0729164	5.5142
			0.646152	5.12821		-0.0580139	5.5142
			0.500466	5.12821		-0.0483165	5.5142
			-0.0353765	5.12821		-0.047419	5.5142
			-0.0700225	5.12821		0.00572613	5.5142
			-0.359021	5.12821		0.0354363	5.5142
			0.000261969	5.28681		0.108958	5.5142
			-0.127368	5.28681		0.161115	5.5142
			-0.363728	5.28681		-0.936839	5.51572
			-0.245567	5.28681		-0.926667	5.51572
			-0.322576	5.28681		-0.891215	5.51572
			-0.0411401	5.28681		-0.874146	5.51572
			-0.037212	5.28681		-0.610054	5.51572
			-0.123996	5.28681		-0.37492	5.51572
			-0.169797	5.28681		-0.348946	5.51572
			0.00934728	5.28681		-0.344147	5.51572
			-0.224868	5.28681		-0.332075	5.51572
			-0.108966	5.28681		-0.331424	5.51572
			-0.196413	5.28681		-0.317617	5.51572
			-0.145362	5.28681		-0.26875	5.51572
			-0.215438	5.28681		-0.267887	5.51572
			-0.129581	5.28681		-0.247865	5.51572
			-0.0454185	5.28681		-0.16158	5.51572
			-0.782215	5.28681		-0.0845121	5.51572
			-0.0530786	5.28681		0.0225083	5.51572
			-0.459306	5.28681		0.0800281	5.51572
			0.0881549	5.28681		0.0964627	5.51572
			-0.067186	5.28681		-1.01727	5.57258
			0.027069	5.28681		-0.878589	5.57258
			-0.0515645	5.28681		-0.871468	5.57258
			-0.0573248	5.28681		-0.830386	5.57258
			-0.0783028	5.28681		-0.797657	5.57258
			-0.196788	5.28681		-0.319611	5.57258
			-0.0697807	5.28681		-0.312427	5.57258
			-1.01057	5.28681		-0.31213	5.57258
			-0.194216	5.28681		-0.299639	5.57258
			-0.268893	5.28681		-0.173928	5.57258
			-0.361266	5.28681		-0.150838	5.57258
			-0.0840444	5.28681		-0.0503645	5.57258
			0.013107	5.28681		-0.0325851	5.57258
			-0.0574225	5.28681		-0.0267328	5.57258
			0.0196044	5.28681		-0.0089126	5.57258
			0.12205	5.28681		-0.0041142	5.57258
			-0.0372344	5.28681		0.0496446	5.57258
			-0.145109	5.28681		0.0709141	5.57258
			-0.228418	5.28681		0.0827825	5.57258
			0.0833571	5.28681		0.0844893	5.57258
			0.00241496	5.28681		-0.713867	5.57432
			-0.283744	5.28681		-0.696538	5.57432
			-0.106918	5.28681		-0.329281	5.57432
			-0.140206	5.28681		-0.317071	5.57432
			-0.746089	5.28681		-0.242414	5.57432
			0.0555779	5.28681		-0.227152	5.57432
			-0.0470615	5.28681		-0.221103	5.57432
			-0.164194	5.35189		-0.122278	5.57432
			-0.461099	5.35189		-0.0531287	5.57432
			-0.476148	5.35189		0.0395859	5.57432
			0.0406503	5.35189		0.110331	5.57432
			-0.0145743	5.35189		0.16953	5.57432
			-0.0633617	5.35189		0.34721	5.57432
			-0.0785956	5.35189		-0.984279	5.61167
			-0.23251	5.35189		-0.898832	5.61167
			0.0211755	5.35189		-0.874276	5.61167
			-0.547411	5.35189		-0.622563	5.61167
			-0.145789	5.35189		-0.20462	5.61167
			-0.35236	5.35189		-0.194367	5.61167
			-0.153752	5.35189		-0.181851	5.61167
			-0.263481	5.35189		-0.175074	5.61167
			-0.22476	5.35189		-0.154983	5.61167
			-0.120737	5.35189		-0.140031	5.61167
			-0.108627	5.35189		-0.109901	5.61167
			-0.0341552	5.35189		-0.0856696	5.61167
			-0.199606	5.35189		-0.0648232	5.61167
			-0.189284	5.35189		-0.0264827	5.61167
			-0.0158826	5.35189		-0.0220631	5.61167
			-0.255898	5.35189		0.0158542	5.61167
			0.0632967	5.35189		0.031659	5.61167
			-0.192497	5.35189		0.0504731	5.61167
			-0.147499	5.35189		0.0591836	5.61167
			-0.795113	5.40541		-0.332831	5.63063
			-0.0180337	5.40541		-0.206974	5.63063
			-0.840286	5.40541		-0.00160566	5.63063
			-0.216338	5.40541		0.0139879	5.63063
			0.0220687	5.40541		0.0839678	5.63063
			0.0331808	5.40541		0.115603	5.63063
			-0.0822241	5.40541		0.12958	5.63063
			0.232208	5.40541		0.309248	5.63063
			-0.146127	5.40541		0.338512	5.63063
			-0.158482	5.40541		-0.449291	5.66893
			-0.0842193	5.40541		-0.444335	5.66893
			-0.102495	5.40541		-0.350252	5.66893
			0.143534	5.40541		-0.232079	5.66893
			0.774181	5.40541		-0.193736	5.66893
			0.100511	5.40541		-0.174772	5.66893
			-0.151404	5.40541		-0.1337	5.66893
			-0.164981	5.40541		-0.114088	5.66893
			-0.0702884	5.40541		-0.0401623	5.66893
			-0.178286	5.40541		-0.42127	5.96546
			-0.293504	5.40541		-0.226374	5.96546
			-0.255914	5.40541		-0.147159	5.96546
			-0.0785821	5.40541		-0.0925912	5.96546
			0.150716	5.40541		-0.0420647	5.96546
			-0.311087	5.40541		-1.03558	6.01504
			-0.756916	5.40541		-0.707551	6.01504
			-0.58911	5.40541		-0.469343	6.01504
			0.248371	5.40541		-0.45873	6.01504
			0.419927	5.40541		-0.442006	6.01504
			-0.123917	5.40541		-0.423809	6.01504
			0.0221353	5.40541		-0.342778	6.01504
			-0.89271	5.40541		-0.144442	6.01504
			-0.047419	5.5142		-0.0227517	6.01504
			-0.255727	5.5142		0.0257408	6.01504
			-0.198868	5.5142		0.0555698	6.01504
			-0.886084	5.5142		0.0956328	6.01504
			-0.65094	5.5142		0.106114	6.01504
			0.161115	5.5142		0.149007	6.01504
			-0.178843	5.5142		0.267883	6.01504
			-0.0483165	5.5142		-1.02934	6.02696
			0.108958	5.5142		-0.89329	6.02696
			0.0354363	5.5142		-0.780897	6.02696
			-0.0800623	5.5142		-0.68972	6.02696
			-0.0580139	5.5142		-0.652655	6.02696
			-0.0729164	5.5142		-0.62711	6.02696
			0.00572613	5.5142		-0.591244	6.02696
			-0.108369	5.5142		-0.510277	6.02696
			-0.267887	5.51572		-0.334037	6.02696
			-0.247865	5.51572		-0.31132	6.02696
			-0.332075	5.51572		-0.277398	6.02696
			-0.16158	5.51572		-0.226341	6.02696
			-0.37492	5.51572		-0.224824	6.02696
			-0.331424	5.51572		-0.222891	6.02696
			-0.26875	5.51572		-0.221163	6.02696
			-0.317617	5.51572		-0.21824	6.02696
			-0.891215	5.51572		-0.209143	6.02696
			-0.926667	5.51572		-0.193407	6.02696
			-0.874146	5.51572		-0.191266	6.02696
			-1.27103	5.51572		-0.167459	6.02696
			-0.348946	5.51572		-0.158971	6.02696
			-0.610054	5.51572		-0.15853	6.02696
			-0.344147	5.51572		-0.140265	6.02696
			-0.936839	5.51572		-0.119296	6.02696
			-0.0845121	5.51572		-0.116501	6.02696
			0.0800281	5.51572		-0.116379	6.02696
			0.0225083	5.51572		-0.110907	6.02696
			0.0964627	5.51572		-0.106586	6.02696
			-1.01727	5.57258		-0.105911	6.02696
			-0.312427	5.57258		-0.0927397	6.02696
			-0.299639	5.57258		-0.0871554	6.02696
			-0.31213	5.57258		-0.0793831	6.02696
			-0.0325851	5.57258		-0.0643749	6.02696
			-0.0503645	5.57258		-0.0260186	6.02696
			-0.0041142	5.57258		-0.0157065	6.02696
			0.0827825	5.57258		-0.0109162	6.02696
			-0.319611	5.57258		-0.00593903	6.02696
			0.0496446	5.57258		0.0450614	6.02696
			-0.173928	5.57258		0.0686485	6.02696
			-0.150838	5.57258		0.0827139	6.02696
			-0.878589	5.57258		0.111183	6.02696
			-0.871468	5.57258		0.112416	6.02696
			-0.830386	5.57258		0.122565	6.02696
			-0.797657	5.57258		0.137075	6.02696
			-0.0089126	5.57258		0.155313	6.02696
			0.0844893	5.57258		0.175834	6.02696
			0.0709141	5.57258		0.29118	6.02696
			-0.0267328	5.57258		-0.68405	6.45161
			0.34721	5.57432		-0.621966	6.45161
			0.0395859	5.57432		-0.486728	6.45161
			-0.713867	5.57432		-0.427653	6.45161
			0.16953	5.57432		-0.40935	6.45161
			0.110331	5.57432		-0.38367	6.45161
			-0.0531287	5.57432		-0.340521	6.45161
			-0.122278	5.57432		-0.290077	6.45161
			-0.242414	5.57432		-0.288089	6.45161
			-0.317071	5.57432		-0.287086	6.45161
			-0.696538	5.57432		-0.22486	6.45161
			-0.329281	5.57432		-0.219136	6.45161
			-0.227152	5.57432		-0.129273	6.45161
			-0.221103	5.57432		-0.128732	6.45161
			-0.20462	5.61167		-0.124866	6.45161
			-0.874276	5.61167		-0.110411	6.45161
			-0.622563	5.61167		-0.0790471	6.45161
			-0.154983	5.61167		-0.0788015	6.45161
			-0.0264827	5.61167		-0.0266016	6.45161
			0.0158542	5.61167		0.0324939	6.45161
			0.031659	5.61167		0.037196	6.45161
			-0.984279	5.61167		0.0752323	6.45161
			-0.0648232	5.61167		0.0963187	6.45161
			-0.140031	5.61167		0.142992	6.45161
			0.0504731	5.61167		0.147201	6.45161
			-0.0856696	5.61167		0.309195	6.45161
			-0.194367	5.61167		-1.02914	6.67299
			-0.175074	5.61167		-0.894234	6.67299
			0.0591836	5.61167		-0.622988	6.67299
			-0.0220631	5.61167		-0.517246	6.67299
			-0.898832	5.61167		-0.473809	6.67299
			-0.109901	5.61167		-0.39326	6.67299
			-0.181851	5.61167		-0.344424	6.67299
			-0.332831	5.63063		-0.237923	6.67299
			-0.206974	5.63063		-0.213663	6.67299
			0.115603	5.63063		-0.208375	6.67299
			0.657751	5.63063		-0.200473	6.67299
			0.523381	5.63063		-0.110431	6.67299
			0.719192	5.63063		-0.0814082	6.67299
			0.12958	5.63063		-0.0667903	6.67299
			0.502308	5.63063		-0.0509337	6.67299
			0.309248	5.63063		0.00163217	6.67299
			-2.01257	5.63063		0.0214461	6.67299
			0.0139879	5.63063		0.0254317	6.67299
			0.0839678	5.63063		0.0336743	6.67299
			-0.00160566	5.63063		0.0401998	6.67299
			0.338512	5.63063		0.0656965	6.67299
			-0.0401623	5.66893		0.0755153	6.67299
			-0.350252	5.66893		0.0956234	6.67299
			-0.193736	5.66893		0.115401	6.67299
			-0.444335	5.66893		0.173734	6.67299
			-0.174772	5.66893		0.302499	6.67299
			-0.449291	5.66893		-0.643691	6.70103
			-0.232079	5.66893		-0.603681	6.70103
			-0.114088	5.66893		-0.454461	6.70103
			-0.1337	5.66893		-0.39141	6.70103
			-0.0925912	5.96546		-0.340078	6.70103
			-0.0420647	5.96546		-0.262528	6.70103
			-0.226374	5.96546		-0.192066	6.70103
			-0.42127	5.96546		-0.151876	6.70103
			-0.147159	5.96546		-0.135457	6.70103
			0.773523	5.96546		-0.108655	6.70103
			0.350861	6.01504		-0.0888865	6.70103
			0.149007	6.01504		-0.0806907	6.70103
			-0.423809	6.01504		-0.0578128	6.70103
			0.678334	6.01504		-0.0449407	6.70103
			0.415991	6.01504		-0.0308759	6.70103
			0.492416	6.01504		-0.02766	6.70103
			-0.707551	6.01504		-0.00326837	6.70103
			-1.61075	6.01504		0.0219739	6.70103
			-1.03558	6.01504		0.0223647	6.70103
			-0.144442	6.01504		0.0285451	6.70103
			0.654647	6.01504		0.101127	6.70103
			-0.342778	6.01504		0.107172	6.70103
			0.106114	6.01504		0.108206	6.70103
			0.0956328	6.01504		0.118074	6.70103
			0.0555698	6.01504		0.145512	6.70103
			-0.45873	6.01504		0.190018	6.70103
			-0.442006	6.01504		0.232635	6.70103
			0.598886	6.01504		0.281723	6.70103
			-0.469343	6.01504		0.289649	6.70103
			-1.13411	6.01504		0.325444	6.70103
			0.267883	6.01504		-0.933836	6.90767
			-0.0227517	6.01504		-0.887729	6.90767
			0.0257408	6.01504		-0.861579	6.90767
			-0.106586	6.02696		-0.798705	6.90767
			-0.0260186	6.02696		-0.770753	6.90767
			-0.0109162	6.02696		-0.7312	6.90767
			0.675004	6.02696		-0.516463	6.90767
			-0.140265	6.02696		-0.461325	6.90767
			0.0450614	6.02696		-0.46106	6.90767
			-0.105911	6.02696		-0.407681	6.90767
			-0.158971	6.02696		-0.395214	6.90767
			0.175834	6.02696		-0.263174	6.90767
			0.137075	6.02696		-0.218526	6.90767
			-0.334037	6.02696		-0.196193	6.90767
			-0.15853	6.02696		-0.191478	6.90767
			-0.222891	6.02696		-0.160589	6.90767
			-0.224824	6.02696		-0.150305	6.90767
			-0.193407	6.02696		-0.136811	6.90767
			-0.226341	6.02696		-0.12286	6.90767
			-0.780897	6.02696		-0.113604	6.90767
			-0.221163	6.02696		-0.11188	6.90767
			0.29118	6.02696		-0.0981003	6.90767
			-0.0643749	6.02696		-0.0634263	6.90767
			0.0686485	6.02696		-0.0480433	6.90767
			0.155313	6.02696		-0.0384455	6.90767
			-0.116501	6.02696		-0.0302055	6.90767
			-0.0793831	6.02696		-0.0285254	6.90767
			-0.0927397	6.02696		0.00179029	6.90767
			-0.21824	6.02696		0.00926511	6.90767
			-0.31132	6.02696		0.0147746	6.90767
			-0.652655	6.02696		0.0165354	6.90767
			-0.00593903	6.02696		0.018816	6.90767
			0.112416	6.02696		0.0256367	6.90767
			-0.119296	6.02696		0.0619861	6.90767
			-0.110907	6.02696		0.06462	6.90767
			-0.510277	6.02696		0.0720825	6.90767
			-0.167459	6.02696		0.0770652	6.90767
			-0.116379	6.02696		0.0948612	6.90767
			-0.0871554	6.02696		0.0966785	6.90767
			0.111183	6.02696		0.0969566	6.90767
			-0.191266	6.02696		0.106328	6.90767
			-0.68972	6.02696		0.113982	6.90767
			-0.62711	6.02696		0.114042	6.90767
			-1.02934	6.02696		0.11712	6.90767
			-0.209143	6.02696		0.136144	6.90767
			0.122565	6.02696		0.137549	6.90767
			-0.0157065	6.02696		0.145287	6.90767
			0.0827139	6.02696		0.169962	6.90767
			-0.89329	6.02696		0.180267	6.90767
			-0.591244	6.02696		0.192457	6.90767
			-0.277398	6.02696		0.282431	6.90767
			-1.13923	6.02696		0.318108	6.90767
			-0.110411	6.45161		0.322538	6.90767
			-0.0266016	6.45161		-0.38983	6.97674
			0.0324939	6.45161		-0.325433	6.97674
			-0.219136	6.45161		-0.225292	6.97674
			0.0752323	6.45161		-0.224399	6.97674
			-0.287086	6.45161		-0.211467	6.97674
			0.147201	6.45161		-0.193334	6.97674
			-0.124866	6.45161		-0.127014	6.97674
			-0.427653	6.45161		-0.111976	6.97674
			-0.128732	6.45161		-0.0995431	6.97674
			-0.621966	6.45161		-0.075696	6.97674
			-0.22486	6.45161		-0.062687	6.97674
			-0.0790471	6.45161		-0.0213733	6.97674
			-0.0788015	6.45161		-0.0165359	6.97674
			-0.290077	6.45161		-0.0150931	6.97674
			-0.40935	6.45161		0.0413508	6.97674
			-0.486728	6.45161		0.0772006	6.97674
			-0.129273	6.45161		0.0870708	6.97674
			-0.288089	6.45161		0.098692	6.97674
			-0.68405	6.45161		0.16736	6.97674
			0.502065	6.45161		0.197695	6.97674
			-0.340521	6.45161		0.239813	6.97674
			0.309195	6.45161		-1.03618	7.69231
			-0.38367	6.45161		-0.957032	7.69231
			0.142992	6.45161		-0.940743	7.69231
			0.0963187	6.45161		-0.809011	7.69231
			0.037196	6.45161		-0.78102	7.69231
			0.115401	6.67299		-0.665076	7.69231
			0.173734	6.67299		-0.611311	7.69231
			-0.344424	6.67299		-0.588363	7.69231
			-1.02914	6.67299		-0.335945	7.69231
			-0.0509337	6.67299		-0.331797	7.69231
			0.302499	6.67299		-0.304944	7.69231
			0.0254317	6.67299		-0.289211	7.69231
			0.0214461	6.67299		-0.275647	7.69231
			-0.517246	6.67299		-0.256442	7.69231
			0.944264	6.67299		-0.236854	7.69231
			-0.213663	6.67299		-0.217242	7.69231
			0.0656965	6.67299		-0.210007	7.69231
			-0.0667903	6.67299		-0.198909	7.69231
			-0.0814082	6.67299		-0.197493	7.69231
			-0.894234	6.67299		-0.191483	7.69231
			-1.97895	6.67299		-0.187684	7.69231
			-0.39326	6.67299		-0.173096	7.69231
			0.00163217	6.67299		-0.16426	7.69231
			0.0956234	6.67299		-0.145602	7.69231
			-0.473809	6.67299		-0.131358	7.69231
			-0.622988	6.67299		-0.082884	7.69231
			0.0336743	6.67299		-0.0812439	7.69231
			-0.200473	6.67299		-0.0793317	7.69231
			0.0401998	6.67299		-0.0415441	7.69231
			-0.208375	6.67299		-0.0412924	7.69231
			-0.110431	6.67299		-0.0349327	7.69231
			-0.237923	6.67299		-0.0342058	7.69231
			0.0755153	6.67299		-0.0306546	7.69231
			-0.00326837	6.70103		-0.0287336	7.69231
			-1.72506	6.70103		-0.0168082	7.69231
			0.617249	6.70103		-0.0158734	7.69231
			0.190018	6.70103		-0.00358597	7.69231
			-0.39141	6.70103		0.00223922	7.69231
			0.118074	6.70103		0.00941566	7.69231
			0.107172	6.70103		0.0133583	7.69231
			-0.108655	6.70103		0.0183008	7.69231
			0.108206	6.70103		0.0215281	7.69231
			-0.0308759	6.70103		0.026363	7.69231
			-0.0888865	6.70103		0.0359874	7.69231
			0.232635	6.70103		0.0387369	7.69231
			0.0223647	6.70103		0.0462452	7.69231
			0.281723	6.70103		0.0492304	7.69231
			0.289649	6.70103		0.0585808	7.69231
			0.601981	6.70103		0.0586494	7.69231
			0.101127	6.70103		0.0604806	7.69231
			0.325444	6.70103		0.0647129	7.69231
			-0.0578128	6.70103		0.0833712	7.69231
			-0.262528	6.70103		0.100437	7.69231
			-0.151876	6.70103		0.103712	7.69231
			-0.135457	6.70103		0.113956	7.69231
			0.0285451	6.70103		0.118123	7.69231
			0.145512	6.70103		0.147571	7.69231
			-0.192066	6.70103		0.180187	7.69231
			-1.74803	6.70103		0.184122	7.69231
			-2.04808	6.70103		0.234168	7.69231
			-0.0806907	6.70103		0.256603	7.69231
			-0.0449407	6.70103		0.315364	7.69231
			-0.643691	6.70103		0.315903	7.69231
			-0.603681	6.70103		0.338481	7.69231
			-0.454461	6.70103		-0.675703	7.81341
			-0.340078	6.70103		-0.535576	7.81341
			-0.02766	6.70103		-0.51887	7.81341
			0.0219739	6.70103		-0.510201	7.81341
			0.318108	6.90767		-0.303064	7.81341
			0.658171	6.90767		-0.256726	7.81341
			0.137549	6.90767		-0.255787	7.81341
			0.00926511	6.90767		-0.111361	7.81341
			-0.0634263	6.90767		0.0049346	7.81341
			0.06462	6.90767		0.138254	7.81341
			0.113982	6.90767		0.15122	7.81341
			-0.0384455	6.90767		0.164256	7.81341
			0.592466	6.90767		0.215053	7.81341
			-0.160589	6.90767		-0.770461	7.93021
			-0.150305	6.90767		-0.540898	7.93021
			-0.263174	6.90767		-0.478892	7.93021
			-0.461325	6.90767		-0.419968	7.93021
			0.192457	6.90767		-0.358511	7.93021
			0.0966785	6.90767		-0.353321	7.93021
			0.322538	6.90767		-0.351349	7.93021
			0.0165354	6.90767		-0.247482	7.93021
			-0.0981003	6.90767		-0.234329	7.93021
			0.180267	6.90767		-0.221838	7.93021
			0.136144	6.90767		-0.221472	7.93021
			0.114042	6.90767		-0.211628	7.93021
			0.11712	6.90767		-0.18102	7.93021
			-0.0302055	6.90767		-0.178263	7.93021
			-0.136811	6.90767		-0.172979	7.93021
			-0.11188	6.90767		-0.170641	7.93021
			0.0720825	6.90767		-0.170452	7.93021
			-0.407681	6.90767		-0.166461	7.93021
			-0.12286	6.90767		-0.161894	7.93021
			0.145287	6.90767		-0.154166	7.93021
			-1.65043	6.90767		-0.149693	7.93021
			-1.35481	6.90767		-0.140841	7.93021
			0.169962	6.90767		-0.123918	7.93021
			0.0948612	6.90767		-0.12169	7.93021
			-0.218526	6.90767		-0.12096	7.93021
			-0.113604	6.90767		-0.112083	7.93021
			0.0969566	6.90767		-0.0973408	7.93021
			0.106328	6.90767		-0.0969638	7.93021
			0.0256367	6.90767		-0.0940674	7.93021
			-1.28001	6.90767		-0.0926316	7.93021
			-1.16289	6.90767		-0.0884351	7.93021
			0.0147746	6.90767		-0.0843278	7.93021
			-0.46106	6.90767		-0.0824201	7.93021
			-0.0480433	6.90767		-0.0812415	7.93021
			-0.861579	6.90767		-0.0785157	7.93021
			-0.887729	6.90767		-0.0714969	7.93021
			-0.798705	6.90767		-0.064725	7.93021
			-0.933836	6.90767		-0.0602917	7.93021
			-0.191478	6.90767		-0.0325632	7.93021
			-0.770753	6.90767		-0.0309976	7.93021
			-0.7312	6.90767		-0.00471895	7.93021
			-0.516463	6.90767		0.00647621	7.93021
			-0.196193	6.90767		0.0287608	7.93021
			-0.395214	6.90767		0.0432019	7.93021
			0.91124	6.90767		0.0568914	7.93021
			0.44953	6.90767		0.150983	7.93021
			0.0619861	6.90767		0.29572	7.93021
			0.0770652	6.90767		-0.52324	8.02783
			0.018816	6.90767		-0.489589	8.02783
			0.00179029	6.90767		-0.283413	8.02783
			-0.0285254	6.90767		-0.24429	8.02783
			0.282431	6.90767		-0.215915	8.02783
			0.239813	6.97674		-0.171515	8.02783
			-1.33206	6.97674		-0.169199	8.02783
			-0.075696	6.97674		-0.167249	8.02783
			-1.15096	6.97674		-0.139953	8.02783
			0.530439	6.97674		-0.130654	8.02783
			0.506411	6.97674		-0.1061	8.02783
			-0.224399	6.97674		-0.0570726	8.02783
			0.0772006	6.97674		-0.0335424	8.02783
			-1.11665	6.97674		0.0139695	8.02783
			-0.193334	6.97674		0.0693152	8.02783
			-0.211467	6.97674		0.121712	8.02783
			-0.0150931	6.97674		0.122421	8.02783
			0.16736	6.97674		0.174371	8.02783
			-1.66268	6.97674		0.189382	8.02783
			-0.127014	6.97674		0.234284	8.02783
			-0.111976	6.97674		-0.760503	8.10811
			-0.0213733	6.97674		-0.75687	8.10811
			-0.325433	6.97674		-0.668586	8.10811
			0.197695	6.97674		-0.64735	8.10811
			-0.0165359	6.97674		-0.417448	8.10811
			0.0413508	6.97674		-0.313596	8.10811
			-0.38983	6.97674		-0.263962	8.10811
			-0.0995431	6.97674		-0.260352	8.10811
			0.0870708	6.97674		-0.239604	8.10811
			-0.062687	6.97674		-0.22624	8.10811
			0.098692	6.97674		-0.221812	8.10811
			-0.225292	6.97674		-0.195805	8.10811
			-1.24152	6.97674		-0.184526	8.10811
			-1.42903	7.69231		-0.164312	8.10811
			-1.57197	7.69231		-0.154543	8.10811
			0.184122	7.69231		-0.143654	8.10811
			0.0647129	7.69231		-0.143533	8.10811
			-1.70297	7.69231		-0.14031	8.10811
			-1.79868	7.69231		-0.125263	8.10811
			-1.64911	7.69231		-0.101788	8.10811
			-1.80693	7.69231		-0.0953489	8.10811
			0.118123	7.69231		-0.0932036	8.10811
			0.00223922	7.69231		-0.0887373	8.10811
			0.00941566	7.69231		-0.0847944	8.10811
			-0.236854	7.69231		-0.0659595	8.10811
			-0.957032	7.69231		-0.0505078	8.10811
			0.0133583	7.69231		-0.019076	8.10811
			-0.0349327	7.69231		-0.00530313	8.10811
			0.0492304	7.69231		0.000936797	8.10811
			-0.331797	7.69231		0.0197016	8.10811
			-0.0412924	7.69231		0.0399389	8.10811
			-0.082884	7.69231		0.0550704	8.10811
			0.399021	7.69231		0.0612108	8.10811
			0.026363	7.69231		0.0878078	8.10811
			0.0833712	7.69231		0.119485	8.10811
			-0.0306546	7.69231		0.131846	8.10811
			0.234168	7.69231		0.164412	8.10811
			-0.131358	7.69231		0.172165	8.10811
			0.180187	7.69231		0.186595	8.10811
			0.113956	7.69231		0.210452	8.10811
			0.501256	7.69231		0.215	8.10811
			-0.611311	7.69231		0.233235	8.10811
			-0.0168082	7.69231		0.327152	8.10811
			0.147571	7.69231		0.334353	8.10811
			-0.940743	7.69231		-0.994983	8.2713
			-0.304944	7.69231		-0.517198	8.2713
			0.0183008	7.69231		-0.477306	8.2713
			-0.0415441	7.69231		-0.447408	8.2713
			0.0215281	7.69231		-0.16854	8.2713
			-0.145602	7.69231		-0.115129	8.2713
			-0.00358597	7.69231		-0.0936631	8.2713
			0.0604806	7.69231		-0.0720354	8.2713
			0.103712	7.69231		-0.0573907	8.2713
			-0.0342058	7.69231		-0.0344283	8.2713
			-0.0287336	7.69231		0.00758774	8.2713
			0.385079	7.69231		0.31389	8.2713
			-0.0158734	7.69231		-0.990554	8.27358
			-0.275647	7.69231		-0.969089	8.27358
			-0.198909	7.69231		-0.907948	8.27358
			-0.0793317	7.69231		-0.352253	8.27358
			0.315364	7.69231		-0.316622	8.27358
			0.338481	7.69231		-0.302877	8.27358
			-1.21294	7.69231		-0.287099	8.27358
			-1.03618	7.69231		-0.272468	8.27358
			-0.78102	7.69231		-0.267678	8.27358
			-0.256442	7.69231		-0.25316	8.27358
			0.100437	7.69231		-0.238425	8.27358
			0.0462452	7.69231		-0.229013	8.27358
			0.0387369	7.69231		-0.185821	8.27358
			0.0585808	7.69231		-0.171141	8.27358
			-0.191483	7.69231		-0.0463398	8.27358
			-0.173096	7.69231		0.0727941	8.27358
			-0.197493	7.69231		-0.829111	8.35887
			0.0359874	7.69231		-0.740263	8.35887
			-0.588363	7.69231		-0.728181	8.35887
			0.256603	7.69231		-0.65072	8.35887
			-0.289211	7.69231		-0.296629	8.35887
			-0.210007	7.69231		-0.25574	8.35887
			-0.0812439	7.69231		-0.220853	8.35887
			-0.665076	7.69231		-0.102078	8.35887
			-0.809011	7.69231		-0.0932931	8.35887
			-0.335945	7.69231		-0.03147	8.35887
			-0.217242	7.69231		0.00669385	8.35887
			-1.73565	7.69231		0.0146639	8.35887
			-0.187684	7.69231		0.0541638	8.35887
			0.315903	7.69231		0.0625126	8.35887
			-0.16426	7.69231		0.0775221	8.35887
			0.0586494	7.69231		0.103494	8.35887
			-0.256726	7.81341		0.124093	8.35887
			0.138254	7.81341		0.158	8.35887
			-0.51887	7.81341		0.173197	8.35887
			-0.111361	7.81341		0.188218	8.35887
			-1.28055	7.81341		0.299262	8.35887
			-1.49783	7.81341		-1.03322	8.41751
			-1.52206	7.81341		-0.560367	8.41751
			-0.303064	7.81341		-0.458747	8.41751
			-0.255787	7.81341		-0.440515	8.41751
			0.0049346	7.81341		-0.407962	8.41751
			0.215053	7.81341		-0.387472	8.41751
			0.15122	7.81341		-0.165678	8.41751
			-0.535576	7.81341		-0.121404	8.41751
			-0.510201	7.81341		-0.0986844	8.41751
			-0.675703	7.81341		-0.0826129	8.41751
			0.164256	7.81341		-0.0783858	8.41751
			0.568938	7.93021		-0.0630934	8.41751
			0.150983	7.93021		-0.0567627	8.41751
			-0.178263	7.93021		-0.0379036	8.41751
			-0.0824201	7.93021		-0.0257895	8.41751
			-0.211628	7.93021		0.0575622	8.41751
			-0.12169	7.93021		0.0754921	8.41751
			0.29572	7.93021		0.108815	8.41751
			-0.221838	7.93021		0.177141	8.41751
			-0.170452	7.93021		0.0269198	8.44595
			-0.18102	7.93021		0.119506	8.44595
			0.0432019	7.93021		0.231487	8.44595
			-0.12096	7.93021		-0.939419	8.4741
			-0.00471895	7.93021		-0.732144	8.4741
			-0.166461	7.93021		-0.629732	8.4741
			-0.123918	7.93021		-0.317572	8.4741
			-0.149693	7.93021		-0.152012	8.4741
			-0.140841	7.93021		-0.125172	8.4741
			-0.419968	7.93021		-0.0793575	8.4741
			-0.221472	7.93021		-0.062553	8.4741
			-0.154166	7.93021		0.0335193	8.4741
			-0.112083	7.93021		0.181168	8.4741
			-0.770461	7.93021		-0.591691	8.5034
			0.0287608	7.93021		-0.556374	8.5034
			-0.0884351	7.93021		-0.251934	8.5034
			-0.170641	7.93021		-0.250151	8.5034
			-0.064725	7.93021		-0.244356	8.5034
			-0.358511	7.93021		-0.24161	8.5034
			-0.0325632	7.93021		-0.171075	8.5034
			-0.172979	7.93021		-0.159446	8.5034
			-0.353321	7.93021		-0.122052	8.5034
			-0.478892	7.93021		-0.0949557	8.5034
			-0.540898	7.93021		-0.0911783	8.5034
			-0.0926316	7.93021		-0.149054	8.63422
			-0.0973408	7.93021		-0.131748	8.63422
			0.0568914	7.93021		-0.0395883	8.63422
			0.00647621	7.93021		-0.01487	8.63422
			-0.247482	7.93021		0.0274312	8.63422
			-0.0785157	7.93021		0.0515626	8.63422
			-0.0602917	7.93021		0.299592	8.63422
			-0.161894	7.93021		-0.989827	8.72324
			-0.351349	7.93021		-0.921502	8.72324
			-0.0309976	7.93021		-0.793173	8.72324
			-0.234329	7.93021		-0.737228	8.72324
			-0.0940674	7.93021		-0.708321	8.72324
			-0.0969638	7.93021		-0.643022	8.72324
			-0.0843278	7.93021		-0.601931	8.72324
			-0.0714969	7.93021		-0.598205	8.72324
			-0.0812415	7.93021		-0.431162	8.72324
			-0.215915	8.02783		-0.404201	8.72324
			0.121712	8.02783		-0.384323	8.72324
			0.0693152	8.02783		-0.374179	8.72324
			0.0139695	8.02783		-0.367215	8.72324
			-0.0570726	8.02783		-0.360425	8.72324
			0.234284	8.02783		-0.292317	8.72324
			0.394121	8.02783		-0.261172	8.72324
			0.471693	8.02783		-0.257829	8.72324
			-0.1061	8.02783		-0.25244	8.72324
			-0.139953	8.02783		-0.243242	8.72324
			-0.283413	8.02783		-0.199628	8.72324
			-0.167249	8.02783		-0.198834	8.72324
			-0.24429	8.02783		-0.188357	8.72324
			-0.0335424	8.02783		-0.184782	8.72324
			-0.130654	8.02783		-0.172123	8.72324
			-0.169199	8.02783		-0.156912	8.72324
			0.174371	8.02783		-0.146345	8.72324
			0.122421	8.02783		-0.144634	8.72324
			0.189382	8.02783		-0.132392	8.72324
			-0.489589	8.02783		-0.123689	8.72324
			-0.52324	8.02783		-0.110616	8.72324
			-0.171515	8.02783		-0.109353	8.72324
			0.327152	8.10811		-0.10337	8.72324
			-0.313596	8.10811		-0.0882797	8.72324
			0.000936797	8.10811		-0.0860662	8.72324
			-0.64735	8.10811		-0.0796954	8.72324
			0.732456	8.10811		-0.0790169	8.72324
			0.52113	8.10811		-0.0782083	8.72324
			0.172165	8.10811		-0.0392461	8.72324
			0.334353	8.10811		-0.0340423	8.72324
			0.215	8.10811		-0.0288782	8.72324
			0.0878078	8.10811		-0.026155	8.72324
			-0.14031	8.10811		-0.022222	8.72324
			-0.260352	8.10811		0.00280719	8.72324
			0.0197016	8.10811		0.0518945	8.72324
			-0.019076	8.10811		0.0546751	8.72324
			-0.239604	8.10811		0.0701116	8.72324
			-0.0953489	8.10811		0.105493	8.72324
			-0.101788	8.10811		0.171946	8.72324
			-0.0847944	8.10811		0.214811	8.72324
			0.164412	8.10811		0.281678	8.72324
			-0.00530313	8.10811		-0.932932	9.02256
			-0.0505078	8.10811		-0.681994	9.02256
			0.353758	8.10811		-0.23237	9.02256
			0.210452	8.10811		-0.178263	9.02256
			-0.164312	8.10811		-0.157169	9.02256
			0.233235	8.10811		-0.12408	9.02256
			-0.263962	8.10811		-0.0462957	9.02256
			-0.195805	8.10811		-0.0439217	9.02256
			-0.0659595	8.10811		0.0116498	9.02256
			-0.143533	8.10811		0.0552941	9.02256
			-0.668586	8.10811		0.0736857	9.02256
			-0.143654	8.10811		0.0881028	9.02256
			0.0612108	8.10811		-1.02341	9.21022
			-0.184526	8.10811		-1.01242	9.21022
			-0.0887373	8.10811		-0.986708	9.21022
			-0.760503	8.10811		-0.967184	9.21022
			-0.22624	8.10811		-0.966658	9.21022
			-0.154543	8.10811		-0.920342	9.21022
			0.119485	8.10811		-0.879158	9.21022
			0.0399389	8.10811		-0.830782	9.21022
			0.131846	8.10811		-0.718736	9.21022
			0.186595	8.10811		-0.659395	9.21022
			-0.417448	8.10811		-0.557766	9.21022
			0.0550704	8.10811		-0.53263	9.21022
			-0.221812	8.10811		-0.448972	9.21022
			-0.125263	8.10811		-0.439166	9.21022
			-0.0932036	8.10811		-0.371881	9.21022
			-0.75687	8.10811		-0.363916	9.21022
			0.31389	8.2713		-0.354813	9.21022
			-0.477306	8.2713		-0.320445	9.21022
			-0.0720354	8.2713		-0.296702	9.21022
			-1.36095	8.2713		-0.183572	9.21022
			-1.08667	8.2713		-0.158195	9.21022
			-0.0573907	8.2713		-0.129213	9.21022
			-0.994983	8.2713		-0.102696	9.21022
			-0.115129	8.2713		-0.0545537	9.21022
			-0.447408	8.2713		-0.0415696	9.21022
			-0.517198	8.2713		-0.0343133	9.21022
			0.00758774	8.2713		-0.0318491	9.21022
			-0.0344283	8.2713		-0.0256711	9.21022
			-0.16854	8.2713		0.0138974	9.21022
			-0.0936631	8.2713		0.0212852	9.21022
			-0.229013	8.27358		0.0289684	9.21022
			-0.171141	8.27358		0.0472705	9.21022
			-0.185821	8.27358		0.0552317	9.21022
			-0.287099	8.27358		0.0606219	9.21022
			-0.302877	8.27358		0.0617302	9.21022
			-0.272468	8.27358		0.0673608	9.21022
			-0.352253	8.27358		0.0722376	9.21022
			-0.907948	8.27358		0.073014	9.21022
			-0.990554	8.27358		0.0785052	9.21022
			-0.969089	8.27358		0.0911245	9.21022
			-1.21259	8.27358		0.102004	9.21022
			-0.238425	8.27358		0.118293	9.21022
			-0.316622	8.27358		0.123441	9.21022
			-0.267678	8.27358		0.124444	9.21022
			-0.25316	8.27358		0.152392	9.21022
			-0.0463398	8.27358		0.154088	9.21022
			0.0727941	8.27358		0.159301	9.21022
			-0.25574	8.35887		0.174839	9.21022
			-0.220853	8.35887		0.179504	9.21022
			0.00669385	8.35887		0.186231	9.21022
			-0.03147	8.35887		0.190269	9.21022
			0.0146639	8.35887		0.259384	9.21022
			-0.296629	8.35887		0.292718	9.21022
			0.158	8.35887		-1.04809	9.30233
			0.299262	8.35887		-0.93123	9.30233
			0.0775221	8.35887		-0.476112	9.30233
			-0.0932931	8.35887		-0.428548	9.30233
			0.173197	8.35887		-0.249175	9.30233
			0.103494	8.35887		-0.243583	9.30233
			0.124093	8.35887		-0.239693	9.30233
			-0.829111	8.35887		-0.144016	9.30233
			-0.65072	8.35887		-0.110648	9.30233
			-0.728181	8.35887		-0.0442794	9.30233
			-0.740263	8.35887		-0.0315602	9.30233
			0.188218	8.35887		-0.0171983	9.30233
			0.0541638	8.35887		0.0131106	9.30233
			0.0625126	8.35887		0.0354097	9.30233
			-0.102078	8.35887		0.0700599	9.30233
			-0.0783858	8.41751		0.0816081	9.30233
			-0.0630934	8.41751		0.0951376	9.30233
			-0.407962	8.41751		0.136785	9.30233
			-0.387472	8.41751		0.191099	9.30233
			-0.0567627	8.41751		0.316029	9.30233
			-0.560367	8.41751		0.324501	9.30233
			-0.121404	8.41751		-0.748952	9.62199
			-0.0986844	8.41751		-0.47457	9.62199
			-0.0379036	8.41751		-0.400845	9.62199
			0.0575622	8.41751		-0.375669	9.62199
			0.177141	8.41751		-0.157131	9.62199
			-1.03322	8.41751		0.0245396	9.62199
			-0.458747	8.41751		0.0484903	9.62199
			0.0754921	8.41751		0.214203	9.62199
			0.108815	8.41751		0.305211	9.62199
			-0.165678	8.41751		0.309545	9.62199
			-0.440515	8.41751		0.313193	9.62199
			-0.0257895	8.41751		0.320747	9.62199
			-0.0826129	8.41751		-0.976608	9.67742
			0.119506	8.44595		-0.752849	9.67742
			0.653939	8.44595		-0.712827	9.67742
			0.653613	8.44595		-0.656479	9.67742
			0.446229	8.44595		-0.524437	9.67742
			0.708457	8.44595		-0.479562	9.67742
			0.231487	8.44595		-0.454095	9.67742
			0.0269198	8.44595		-0.413776	9.67742
			0.691789	8.4741		-0.409337	9.67742
			-1.46095	8.4741		-0.396933	9.67742
			-0.732144	8.4741		-0.351016	9.67742
			0.181168	8.4741		-0.26495	9.67742
			-1.63249	8.4741		-0.264732	9.67742
			-1.12103	8.4741		-0.26097	9.67742
			-1.4044	8.4741		-0.251041	9.67742
			0.0335193	8.4741		-0.248607	9.67742
			-0.152012	8.4741		-0.232499	9.67742
			-0.062553	8.4741		-0.223942	9.67742
			-0.0793575	8.4741		-0.215376	9.67742
			-0.125172	8.4741		-0.207242	9.67742
			-0.317572	8.4741		-0.205255	9.67742
			-0.629732	8.4741		-0.197411	9.67742
			-0.939419	8.4741		-0.195806	9.67742
			-0.244356	8.5034		-0.143575	9.67742
			-0.556374	8.5034		-0.112077	9.67742
			-0.171075	8.5034		-0.103038	9.67742
			-0.591691	8.5034		-0.0955877	9.67742
			-0.251934	8.5034		-0.0870324	9.67742
			-0.250151	8.5034		-0.0803886	9.67742
			-0.122052	8.5034		-0.0609659	9.67742
			-0.24161	8.5034		-0.0566037	9.67742
			-0.0949557	8.5034		-0.0539164	9.67742
			-0.0911783	8.5034		-0.0362751	9.67742
[truncated: 14,893 more rows]

## Sheet: Fig_7
Figure 7d, n = 214 TL cells with post-swim Ca2+ transients
Histogram of active cell bodies in torus longitudinalis			Cells with swim-related Ca2+transients in TL
Start of bin (s)	# cell bodies		cell	avg delta_t to swim onset (s)
-0.25	1		1	0.255733
-0.15	6		2	0.126149
-0.05	19		3	-0.029352
0.05	34		4	0.424192
0.15	57		5	-0.0264672
0.25	55		6	0.174542
0.35	31		7	0.161322
0.45	7		8	0.139107
0.55	1		9	0.216858
0.65	3		10	0.315677
			11	0.171744
			12	0.08832
			13	0.196771
			14	0.171744
			15	0.532544
			16	0.50888
			17	0.437888
			18	0.11448
			19	0.201248
			20	0.187963
			21	0.423053
			22	-0.0540409
			23	0.0842471
			24	0.291679
			25	0.374652
			26	0.236364
			27	0.201792
			28	0.41004
			29	0.55908
			30	0.69156
			31	0.054
			32	0.261
			33	0.18648
			34	0.1782
			35	0.51768
			36	0.50112
			37	0.15336
			38	0.14508
			39	-0.13644
			40	0.0126
			41	0.31896
			42	0.284208
			43	0.203424
			44	0.203424
			45	0.30216
			46	0.0777599
			47	0.2124
			48	0.239328
			49	0.364992
			50	-0.083808
			51	-0.10176
			52	0.194448
			53	0.221376
			54	0.329088
			55	0.194448
			56	0.427824
			57	0.4368
			58	-0.065856
			59	0.194448
			60	0.418848
			61	0.116128
			62	0.0321984
			63	0.22104
			64	0.116128
			65	0.315461
			66	0.13711
			67	0.126619
			68	0.325952
			69	0.0217072
			70	0.315461
			71	0.367917
			72	0.168584
			73	0.105637
			74	0.336443
			75	0.294478
			76	0.283987
			77	0.315461
			78	0.0426896
			79	0.342768
			80	0.263702
			81	0.0067392
			82	0.293352
			83	0.303235
			84	0.22417
			85	0.313118
			86	0.214286
			87	0.046272
			88	0.0067392
			89	0.323002
			90	0.668914
			91	0.342768
			92	0.154987
			93	0.332885
			94	0.323002
			95	0.22417
			96	-0.0229104
			97	0.323002
			98	0.095688
			99	0.184637
			100	0.36504
			101	0.27108
			102	0.28152
			103	-0.02124
			104	0.27108
			105	0.08316
			106	0.43812
			107	0.42768
			108	0.08316
			109	0.18756
			110	0.3024
			111	0.29196
			112	0.10404
			113	0.36504
			114	0.18756
			115	0.01008
			116	0.18756
			117	0.27108
			118	0.28152
			119	0.33372
			120	0.20844
			121	0.37548
			122	0.08316
			123	0.28152
			124	0.36504
			125	0.128678
			126	0.220968
			127	0.341654
			128	0.370051
			129	0.178373
			130	0.306158
			131	0.178373
			132	0.0931824
			133	0.178373
			134	0.157075
			135	0.249365
			136	0.441043
			137	0.0576864
			138	0.0576864
			139	0.0150912
			140	0.007992
			141	0.256464
			142	0.29196
			143	0.228067
			144	0.185472
			145	0.0718848
			146	0.256464
			147	0.043488
			148	0.192571
			149	0.142877
			150	0.327456
			151	0.149976
			152	0.725011
			153	-0.0417024
			154	0.100282
			155	0.327456
			156	-0.247579
			157	0.007992
			158	0.185472
			159	0.263563
			160	0.398448
			161	0.398448
			162	0.1368
			163	0.3048
			164	0.14352
			165	0.38544
			166	0.17712
			167	0.2376
			168	0.3048
			169	0.49296
			170	0.29808
			171	0.1032
			172	0.14352
			173	0.26448
			174	0.26448
			175	0.21744
			176	0.27792
			177	0.21744
			178	0.26768
			179	0.04208
			180	0.16992
			181	0.2376
			182	0.29776
			183	0.26768
			184	0.24512
			185	0.21504
			186	0.33536
			187	0.1248
			188	0.2
			189	0.13232
			190	0.24512
			191	0.26768
			192	0.26768
			193	0.19248
			194	0.11728
			195	0.19248
			196	0.07968
			197	0.33536
			198	0.35792
			199	-0.11584
			200	0.24512
			201	0.16992
			202	0.3504
			203	0.35792
			204	0.37296
			205	0.0496
			206	0.469642
			207	0.200203
			208	0.439704
			209	0.36985
			210	0.439704
			211	0.389808
			212	0.509558
			213	0.389808
			214	0.389808
				0.230426
				0.151315
				0.0103437

## Sheet: Fig_8
Figure 8b: Line Profiles of GFP positive neurons											Figure 8d: Line Profiles of GFP negative neurons
Cells with swim-related inhibition, n = 22					Cells without swim-related inhibition, n = 19						Cells with swim-related inhibition, n = 10					Cells without swim-related inhibition, n = 5
Green GFP Channel		Red Channel, recorded neuron			Green GFP Channel		Red Channel, recorded neuron				Green GFP Channel		Red Channel, recorded neuron			Green GFP Channel		Red Channel, recorded neuron
AVG_fluorescence	± SEM	AVG_fluorescence	± SEM		AVG_fluorescence	± SEM	AVG_fluorescence	± SEM			AVG_fluorescence	± SEM	AVG_fluorescence	± SEM		AVG_fluorescence	± SEM	AVG_fluorescence	± SEM
0.111605	0.0282629	0.0371585	0.0138957		0.0743619	0.0160627	0.0303045	0.0091039			0.0562328	0.0130799	0.01221	0.00903969		0.055107	0.0253858	0.0146515	0.0146515
0.113118	0.028257	0.0379541	0.013612		0.0752329	0.0162133	0.0302492	0.00911862			0.0573274	0.0133365	0.012376	0.00923763		0.056328	0.0253037	0.0144228	0.0144228
0.113863	0.0284199	0.0377801	0.0134034		0.0793397	0.0157965	0.0302934	0.00914224			0.0584625	0.0136039	0.0125535	0.00942957		0.057829	0.0252643	0.0142204	0.0142204
0.114495	0.0286444	0.0373783	0.0132099		0.0804546	0.0158095	0.0304195	0.00916534			0.0596161	0.0138899	0.0126986	0.00957024		0.059492	0.0252678	0.0140918	0.0140918
0.115184	0.0289052	0.0369148	0.0130303		0.0808149	0.0157896	0.0306166	0.00919782			0.0607861	0.0142179	0.0127906	0.00963327		0.0611762	0.0253158	0.0140563	0.0140563
0.11604	0.0291739	0.0365375	0.012867		0.0806415	0.0157546	0.0308458	0.00924009			0.0619086	0.0145881	0.0128358	0.00962923		0.0627212	0.025414	0.0140945	0.0140945
0.117065	0.0294457	0.036265	0.0127243		0.0803044	0.0157367	0.0310509	0.00928305			0.0629314	0.0149628	0.012856	0.00958795		0.063938	0.0255093	0.0141788	0.0141788
0.118127	0.0297182	0.0360156	0.0126067		0.0801215	0.0157371	0.0311832	0.00931243			0.0638102	0.0153116	0.0128751	0.0095446		0.0648535	0.0256346	0.0142897	0.0142897
0.119173	0.0300109	0.0357415	0.0125104		0.0802302	0.0157717	0.0312125	0.00931469			0.0645286	0.0156038	0.0129085	0.00951801		0.0655338	0.02576	0.0143985	0.0143985
0.120178	0.0303128	0.0354732	0.0124245		0.0805784	0.0158661	0.0311565	0.00928981			0.0651123	0.01581	0.0129674	0.0095208		0.0661112	0.0258465	0.0144878	0.0144878
0.121119	0.0305971	0.0352384	0.0123299		0.0810179	0.0160149	0.0310475	0.00924185			0.0656557	0.0159331	0.0130419	0.00954594		0.0666669	0.0258741	0.0145443	0.0145443
0.122007	0.0308539	0.0350471	0.0122304		0.081493	0.0162072	0.0309359	0.00918532			0.0662595	0.016009	0.0131069	0.00957426		0.0671981	0.0258075	0.0146119	0.0146119
0.122775	0.0310672	0.0348457	0.0121321		0.0819945	0.0163957	0.0308813	0.00913931			0.0670373	0.0161052	0.0131368	0.00958354		0.0677021	0.0257367	0.0147164	0.0147164
0.124558	0.0310599	0.0364381	0.0119255		0.0825393	0.0165505	0.0309228	0.00912195			0.0680767	0.01628	0.0131207	0.00956254		0.0680663	0.0257064	0.014873	0.014873
0.125254	0.0312145	0.0363849	0.0118479		0.0831858	0.0166643	0.0310726	0.00914364			0.0694193	0.016571	0.0130707	0.00952213		0.0681295	0.0257459	0.0150562	0.0150562
0.125824	0.0313757	0.0361339	0.0117779		0.0839224	0.0167369	0.031299	0.00919854			0.0709931	0.0169446	0.0130055	0.00948072		0.0678578	0.0258508	0.0152564	0.0152564
0.126391	0.031524	0.0358157	0.0117152		0.0847662	0.016806	0.0315671	0.00927682			0.0726861	0.0173751	0.0129509	0.00945649		0.0672685	0.0259441	0.01544	0.01544
0.127116	0.0316676	0.0355642	0.0116769		0.0856865	0.0168831	0.0318265	0.00935711			0.074333	0.0178229	0.0129241	0.00945279		0.0666128	0.0260438	0.0155629	0.0155629
0.128027	0.0317997	0.0354501	0.0116729		0.0867076	0.0169969	0.032056	0.00943088			0.0758303	0.0182584	0.0129384	0.00947342		0.0661053	0.0261456	0.0155793	0.0155793
0.129152	0.0319565	0.0354885	0.0117025		0.0878601	0.0171733	0.0322438	0.00948617			0.0770918	0.0186362	0.0129824	0.00950715		0.0659304	0.0262697	0.0154761	0.0154761
0.130403	0.0321548	0.0356364	0.0117568		0.0891024	0.0174184	0.0323937	0.0095223			0.0780291	0.0189149	0.0130231	0.00953529		0.0661478	0.0264486	0.0152887	0.0152887
0.131684	0.0324017	0.0358221	0.0118223		0.0903964	0.0177378	0.032517	0.00954405			0.0786743	0.0191102	0.0130355	0.00953576		0.0665835	0.0266644	0.0150598	0.0150598
0.132903	0.0326891	0.0359711	0.0118804		0.0916665	0.0181003	0.0326164	0.00955521			0.0791024	0.019247	0.0130039	0.00950281		0.0670941	0.0269863	0.0148402	0.0148402
0.134043	0.0329841	0.0360424	0.0119249		0.0928511	0.0184869	0.0326872	0.00955962			0.0794471	0.0193486	0.0129315	0.00944663		0.06748	0.0274002	0.0146573	0.0146573
0.135149	0.0332669	0.036027	0.0119504		0.0939521	0.0188789	0.0327585	0.00956995			0.0797457	0.0194083	0.0128152	0.00937926		0.0676511	0.0278415	0.0145694	0.0145694
0.136243	0.0335234	0.0359456	0.0119528		0.0949426	0.0192514	0.0328617	0.00959894			0.0801318	0.0194722	0.0126808	0.00931428		0.0675784	0.0282331	0.0145858	0.0145858
0.137362	0.0337385	0.0358485	0.0119331		0.0958956	0.0195946	0.0330254	0.00964876			0.0806495	0.0195823	0.0125477	0.00925192		0.0672828	0.0284482	0.0146879	0.0146879
0.138475	0.0339029	0.0357751	0.0118957		0.0968472	0.0198878	0.0332476	0.00971423			0.0813307	0.0197498	0.0124509	0.00920685		0.0669335	0.0284927	0.0148178	0.0148178
0.139569	0.0340236	0.035714	0.0118434		0.0978534	0.0201469	0.0335029	0.00978459			0.0820904	0.0199343	0.0123899	0.0091723		0.0666282	0.0283473	0.014943	0.014943
0.140567	0.0340942	0.0356292	0.0117855		0.0989382	0.0203888	0.0337454	0.00983993			0.0828204	0.0200819	0.0123454	0.0091382		0.066344	0.0280283	0.0150323	0.0150323
0.14149	0.0341623	0.0355032	0.0117353		0.100107	0.0206253	0.0339046	0.00985653			0.0834429	0.0201874	0.0123026	0.00908609		0.0660545	0.0275752	0.0150624	0.0150624
0.142382	0.0342602	0.0353646	0.0117009		0.101368	0.0208738	0.0339549	0.00982496			0.0838922	0.02023	0.012258	0.00902142		0.0656745	0.0269847	0.0150198	0.0150198
0.143283	0.0344045	0.0352796	0.0116846		0.102683	0.0211335	0.0339391	0.00976485			0.0841694	0.0201996	0.0122175	0.00896059		0.0652951	0.0263822	0.0149161	0.0149161
0.144217	0.0345933	0.0352862	0.0116843		0.104045	0.0214365	0.0339068	0.0096942			0.0843533	0.0201083	0.0121794	0.00892404		0.0649907	0.0258573	0.0147984	0.0147984
0.145203	0.0348091	0.0353979	0.0116979		0.105461	0.0217967	0.0339052	0.00963018			0.0846391	0.0200205	0.0121696	0.00893155		0.0648907	0.0254931	0.014699	0.014699
0.146201	0.0350288	0.0355652	0.0117244		0.106933	0.0222093	0.0339537	0.00957858			0.0852107	0.0199968	0.0122098	0.00899047		0.0651012	0.0253433	0.01464	0.01464
0.147211	0.0352548	0.035742	0.0117703		0.108479	0.0226631	0.0340487	0.00953757			0.0861765	0.0200614	0.0123301	0.00911612		0.0655268	0.025379	0.0146073	0.0146073
0.148186	0.0354705	0.0358895	0.0118303		0.110081	0.0231157	0.0341418	0.00949871			0.0875795	0.0202299	0.0125173	0.00929465		0.0661092	0.0256457	0.0146251	0.0146251
0.149073	0.0356593	0.0359989	0.0118987		0.111743	0.0235644	0.0341991	0.0094572			0.0893357	0.0204717	0.0127366	0.00950247		0.0667165	0.0261051	0.0146848	0.0146848
0.149828	0.0358109	0.036071	0.0119672		0.113385	0.0239925	0.0342269	0.00942			0.0913107	0.0207913	0.0129486	0.00969146		0.0672589	0.0266903	0.0147741	0.0147741
0.150414	0.0359003	0.0360922	0.0120224		0.114894	0.0243835	0.0342428	0.00939234			0.0933018	0.0211609	0.0131269	0.00983639		0.0676693	0.027342	0.0148633	0.0148633
0.150918	0.0359641	0.0360621	0.0120579		0.116224	0.0247352	0.0342941	0.00938851			0.0951991	0.0215882	0.0132465	0.00991793		0.0679406	0.0279595	0.0149579	0.0149579
0.151389	0.0360151	0.0360311	0.0120807		0.117341	0.0250177	0.0344054	0.00941414			0.0969074	0.0220531	0.0132915	0.00993298		0.0682744	0.0285784	0.0150637	0.0150637
0.151877	0.0360758	0.0360358	0.0120927		0.118383	0.0252648	0.0345798	0.00946763			0.098384	0.0225442	0.0132695	0.00988798		0.0687935	0.0291961	0.0151733	0.0151733
0.152325	0.036151	0.0360878	0.0120944		0.119484	0.0254876	0.0347887	0.00953849			0.099682	0.0230494	0.0132122	0.00980008		0.0694721	0.029822	0.015261	0.015261
0.152711	0.0362459	0.036164	0.0120859		0.120755	0.0256986	0.034995	0.00960992			0.10088	0.0235533	0.0131652	0.00970711		0.0702492	0.0304609	0.0152958	0.0152958
0.153009	0.0363554	0.0362269	0.0120648		0.12223	0.0259098	0.0351768	0.00967202			0.102069	0.024053	0.0131575	0.00963707		0.0709773	0.0310359	0.0152732	0.0152732
0.153274	0.0364834	0.0362631	0.0120331		0.123818	0.0261069	0.0353123	0.00971467			0.103272	0.0245015	0.01319	0.00961384		0.0716251	0.0315968	0.0151803	0.0151803
0.153561	0.0366118	0.0362782	0.0119985		0.12542	0.0263218	0.035405	0.0097372			0.104611	0.0249292	0.013262	0.00963041		0.0721232	0.0321376	0.0150222	0.0150222
0.153885	0.0367181	0.0362778	0.0119634		0.126945	0.0265585	0.035467	0.009741			0.10616	0.0253569	0.0133792	0.00969292		0.0725474	0.0326383	0.0148024	0.0148024
0.154288	0.0367934	0.0362826	0.0119339		0.128306	0.0268102	0.0354869	0.00972517			0.10789	0.0257945	0.0135279	0.00978564		0.0730437	0.0330571	0.0145961	0.0145961
0.154755	0.0368316	0.0363204	0.0119171		0.129508	0.0270619	0.0354823	0.00970256			0.109686	0.026211	0.0136899	0.00988787		0.0736225	0.0333065	0.0144591	0.0144591
0.155284	0.0368691	0.0364142	0.0119157		0.130577	0.0272765	0.0354566	0.00968074			0.111432	0.0265876	0.0138424	0.00996625		0.0743418	0.0334479	0.0144327	0.0144327
0.15582	0.0369305	0.0365495	0.0119266		0.131643	0.0274592	0.0353996	0.0096581			0.113014	0.0269284	0.0139918	0.00999392		0.0751818	0.0335008	0.014513	0.014513
0.156354	0.0370282	0.0366993	0.0119546		0.132778	0.0276023	0.0352729	0.00961932			0.11428	0.0272167	0.0141532	0.00996406		0.0760646	0.0334944	0.014689	0.014689
0.15689	0.0371502	0.0368066	0.0119924		0.133983	0.0276966	0.035102	0.00957587			0.115127	0.0274558	0.0143507	0.00988024		0.0768656	0.0334642	0.0149262	0.0149262
0.157452	0.0372831	0.0368159	0.0120319		0.135249	0.027733	0.034932	0.00954177			0.115593	0.0276454	0.0145848	0.009761		0.077455	0.0333724	0.0151708	0.0151708
0.158026	0.0374204	0.0367097	0.0120646		0.136497	0.0277	0.0347991	0.0095279			0.115866	0.0278423	0.0148691	0.00962076		0.0779622	0.0332937	0.0153699	0.0153699
0.158653	0.0375777	0.0365406	0.0120864		0.137628	0.0276327	0.0347419	0.00954125			0.116102	0.0280616	0.015236	0.00950998		0.0784934	0.0332485	0.0154943	0.0154943
0.159356	0.0377548	0.0363794	0.0120924		0.13858	0.0275543	0.0348009	0.00958191			0.116308	0.028291	0.0157075	0.00946475		0.07915	0.0332465	0.0155723	0.0155723
0.160182	0.0379514	0.0362891	0.0120902		0.139354	0.027482	0.0349572	0.00964193			0.116613	0.0285368	0.0162912	0.00950949		0.0800482	0.0332837	0.0156311	0.0156311
0.161111	0.0381511	0.0362654	0.0120784		0.139997	0.0274155	0.0351445	0.00969955			0.117016	0.0287898	0.0169739	0.00964527		0.0812148	0.033291	0.0156969	0.0156969
0.162176	0.0383409	0.036301	0.0120598		0.14058	0.0273382	0.0352964	0.00973022			0.117476	0.0290732	0.0177522	0.00987264		0.0826618	0.0333459	0.0157544	0.0157544
0.163464	0.0385412	0.036369	0.0120344		0.141225	0.0272667	0.0353728	0.00971204			0.117905	0.029379	0.0186165	0.0101894		0.0842578	0.0334689	0.0158177	0.0158177
0.165037	0.0387638	0.0364225	0.0119996		0.142001	0.0272023	0.0353646	0.00963966			0.118341	0.0297445	0.0195455	0.0105841		0.0859245	0.0336578	0.015858	0.015858
0.166846	0.0390154	0.0364031	0.0119484		0.142883	0.0271481	0.0353317	0.00954903			0.118816	0.0301757	0.020494	0.011036		0.0875708	0.033904	0.0158387	0.0158387
0.168821	0.039297	0.0363163	0.0118925		0.143789	0.0270937	0.0353471	0.00948237			0.119413	0.0307413	0.0214147	0.0115201		0.0890249	0.0341476	0.0157191	0.0157191
0.170858	0.0395984	0.0361915	0.0118392		0.144622	0.0270282	0.0354539	0.00946561			0.120176	0.0314617	0.0222848	0.0120282		0.0902638	0.0344451	0.0155078	0.0155078
0.172848	0.039907	0.0360947	0.011796		0.145393	0.0269769	0.0356386	0.00949254			0.121169	0.0323513	0.0230866	0.0125423		0.0913942	0.0347769	0.0152477	0.0152477
0.174804	0.040239	0.0360871	0.0117711		0.14612	0.026933	0.0358737	0.00954845			0.122371	0.033355	0.023804	0.0130423		0.0925293	0.0351288	0.0149898	0.0149898
0.176739	0.0405834	0.0362165	0.0117718		0.146893	0.026889	0.0360876	0.00960276			0.12372	0.0343563	0.0244213	0.0135065		0.0937259	0.0354954	0.0147809	0.0147809
0.178625	0.0409246	0.0364618	0.0117951		0.147762	0.0268241	0.0362076	0.00962533			0.12518	0.0352894	0.024955	0.0139375		0.0949123	0.0358296	0.0146498	0.0146498
0.180419	0.0412473	0.0367803	0.0118505		0.148775	0.0267251	0.0362144	0.00960521			0.126763	0.0361104	0.0254445	0.0143489		0.0961989	0.0361714	0.0146365	0.0146365
0.18207	0.0415291	0.0371183	0.0119315		0.149926	0.0266215	0.0361263	0.00954609			0.128429	0.0367993	0.0259249	0.014757		0.0975143	0.0365299	0.0147357	0.0147357
0.18363	0.0417761	0.0374549	0.0120317		0.15106	0.0265246	0.03601	0.00947518			0.130056	0.0373209	0.0264197	0.0151736		0.0986745	0.0369159	0.0149217	0.0149217
0.185107	0.0419887	0.0377726	0.0121398		0.152043	0.0264478	0.0359566	0.00942462			0.131584	0.0377713	0.0269413	0.015609		0.0995411	0.0373177	0.0151364	0.0151364
0.186513	0.0421653	0.0380507	0.0122409		0.152788	0.0263786	0.0360339	0.00941791			0.133048	0.0382381	0.027518	0.0160765		0.100124	0.0376237	0.0153719	0.0153719
0.187819	0.0423018	0.03826	0.0123176		0.153271	0.0263041	0.0362342	0.00945351			0.134511	0.0387885	0.0281487	0.0165725		0.100611	0.0378308	0.0156083	0.0156083
0.189074	0.0423847	0.038403	0.0123726		0.153579	0.0262295	0.0365205	0.00952455			0.13593	0.0394261	0.0288099	0.0170807		0.101108	0.0379072	0.0158294	0.0158294
0.190293	0.0424036	0.0384719	0.0124049		0.153906	0.0261305	0.0368615	0.00962171			0.137463	0.040138	0.029446	0.0175704		0.101865	0.0378177	0.0160062	0.0160062
0.191549	0.0423959	0.0384746	0.0124197		0.154414	0.0259887	0.0371943	0.00972249			0.13932	0.0409432	0.0300245	0.0180219		0.103037	0.0375548	0.0161292	0.0161292
0.192787	0.0423706	0.0384298	0.0124207		0.155094	0.0257877	0.0374463	0.00980285			0.141638	0.0418154	0.0305175	0.0184163		0.104534	0.0370974	0.0161965	0.0161965
0.193992	0.0423425	0.0383852	0.0124181		0.155891	0.025547	0.0376314	0.00986203			0.144312	0.0426818	0.0309028	0.0187411		0.106094	0.0366051	0.0161933	0.0161933
0.195165	0.0423242	0.0383579	0.0124088		0.156761	0.0253277	0.0378131	0.00991496			0.147217	0.0434997	0.0311677	0.0189905		0.107534	0.0361724	0.0161027	0.0161027
0.196305	0.042303	0.0383789	0.0124032		0.157601	0.0251775	0.0380171	0.00996486			0.150166	0.0442753	0.0313213	0.0191731		0.108641	0.0358974	0.0159108	0.0159108
0.197484	0.0422971	0.0384463	0.0124019		0.158288	0.0251178	0.0382299	0.0100072			0.153045	0.0450239	0.0314224	0.019315		0.109342	0.0358241	0.0156591	0.0156591
0.198774	0.0423182	0.0385552	0.0124025		0.158813	0.025129	0.0384251	0.0100428			0.155703	0.0457064	0.0315226	0.0194426		0.109628	0.0358935	0.0153842	0.0153842
0.200219	0.0423708	0.038683	0.0124038		0.159304	0.0252107	0.0385456	0.010059			0.158073	0.0463353	0.0316698	0.0195805		0.109959	0.0360702	0.0151323	0.0151323
0.201815	0.0424569	0.0387966	0.0124033		0.159863	0.0253638	0.0385668	0.0100501			0.160023	0.0468591	0.0318735	0.0197397		0.110639	0.0362648	0.0149259	0.0149259
0.203451	0.04257	0.0388484	0.0123896		0.160551	0.0255553	0.0385187	0.010019			0.161684	0.0472645	0.0321661	0.0199336		0.111755	0.0364131	0.0148193	0.0148193
0.205018	0.0426819	0.0388531	0.0123756		0.161365	0.0257548	0.0384704	0.00998271			0.163104	0.0475012	0.0325354	0.0201561		0.113218	0.0364874	0.0148267	0.0148267
0.206464	0.0428081	0.0388463	0.0123655		0.162154	0.0259164	0.0384429	0.00994889			0.164409	0.0476049	0.0329391	0.0203854		0.114787	0.0364179	0.0149273	0.0149273
0.207798	0.0429276	0.038882	0.0123638		0.162893	0.0260439	0.0384974	0.00993598			0.165624	0.0475726	0.0333026	0.0205836		0.116182	0.0363096	0.01506	0.01506
0.209028	0.0430173	0.0389815	0.0123712		0.163606	0.0261484	0.0386506	0.00994959			0.166956	0.0474552	0.0335606	0.0207113		0.116964	0.0362482	0.0151679	0.0151679
0.210127	0.0430534	0.0391484	0.0123876		0.164373	0.0262436	0.0388626	0.00998155			0.16864	0.0473671	0.0336703	0.0207373		0.117136	0.0362648	0.0152137	0.0152137
0.210974	0.0429928	0.0393458	0.0123994		0.165276	0.0263543	0.0390677	0.0100155			0.170908	0.0474555	0.0335942	0.0206371		0.116935	0.0363657	0.0151719	0.0151719
0.211516	0.0428491	0.0395549	0.0124089		0.166239	0.0264629	0.0392016	0.0100345			0.173766	0.0478094	0.0333143	0.0204		0.116635	0.03646	0.015047	0.015047
0.211908	0.0426571	0.0397699	0.0124143		0.16733	0.0266085	0.0392818	0.0100402			0.176872	0.0483796	0.0328183	0.0200223		0.116451	0.0366165	0.0148664	0.0148664
0.21227	0.0424373	0.0399742	0.0124164		0.16865	0.0268219	0.0393435	0.0100405			0.180171	0.0491476	0.0321591	0.0195302		0.116846	0.0367421	0.0147173	0.0147173
0.212689	0.0422189	0.0401394	0.0124171		0.170271	0.0271072	0.0394759	0.0100624			0.183477	0.0500262	0.0313754	0.0189481		0.117968	0.0367813	0.0146608	0.0146608
0.213155	0.0420234	0.0402222	0.0124167		0.172149	0.0274653	0.0397216	0.0101221			0.186557	0.0508954	0.0305017	0.0182983		0.119676	0.036721	0.0147273	0.0147273
0.213478	0.0418456	0.0401789	0.0124045		0.173986	0.0278552	0.0400421	0.0102173			0.188985	0.051584	0.0295465	0.0175898		0.121471	0.0365156	0.0148812	0.0148812
0.21392	0.0417401	0.0400899	0.0123934		0.175861	0.0282954	0.0404528	0.0103494			0.190905	0.052054	0.028537	0.0168325		0.123352	0.0362193	0.0150869	0.0150869
0.214574	0.0417174	0.0400274	0.0123853		0.177815	0.0288006	0.0409178	0.0105002			0.192584	0.0523843	0.0274988	0.0160399		0.125223	0.0358403	0.0152744	0.0152744
0.21547	0.0417734	0.0400313	0.0123781		0.179783	0.0293721	0.041359	0.0106382			0.194244	0.0526844	0.0264504	0.0152271		0.126946	0.0354111	0.0153731	0.0153731
0.216547	0.0418946	0.0400973	0.0123707		0.181684	0.0300034	0.0417023	0.010734			0.19595	0.0530177	0.025409	0.0144188		0.128541	0.0349421	0.0153323	0.0153323
0.217699	0.0420336	0.040189	0.0123637		0.183496	0.0306359	0.041948	0.0107916			0.197812	0.0534464	0.0243998	0.0136425		0.130167	0.0343083	0.0151641	0.0151641
0.218956	0.0421679	0.0402856	0.0123565		0.185329	0.0312714	0.0421371	0.0108217			0.200074	0.0540734	0.0234909	0.0129547		0.132088	0.0335994	0.0149431	0.0149431
0.22034	0.0422931	0.0403908	0.01236		0.187149	0.0319216	0.0422655	0.0108241			0.20277	0.0548752	0.0227257	0.0123943		0.13415	0.0328801	0.0147524	0.0147524
0.221797	0.042404	0.0405205	0.0123795		0.188963	0.0325773	0.0423917	0.0108208			0.205649	0.0557281	0.0221246	0.0119789		0.13639	0.0321807	0.0146627	0.0146627
0.223223	0.0424893	0.0407069	0.0124201		0.190762	0.033238	0.0425253	0.0108176			0.208493	0.0565592	0.0216733	0.0116915		0.138813	0.0315471	0.0146936	0.0146936
0.224503	0.042546	0.0409347	0.0124788		0.192405	0.0338656	0.04265	0.0108176			0.211134	0.0572644	0.0213525	0.0115071		0.141315	0.0309376	0.014862	0.014862
0.225532	0.0425503	0.0411633	0.0125476		0.193926	0.0344781	0.0427701	0.0108194			0.213556	0.0578195	0.0211242	0.0113922		0.143778	0.0304952	0.015116	0.015116
0.226405	0.0425357	0.0413755	0.0126136		0.195478	0.035083	0.0429228	0.0108325			0.215624	0.0581908	0.0209279	0.0113051		0.146501	0.0302666	0.0153784	0.0153784
0.227214	0.0425121	0.041576	0.0126741		0.197173	0.0356805	0.0431172	0.0108576			0.217459	0.0584557	0.0207082	0.0112092		0.149626	0.0303381	0.0155556	0.0155556
0.228054	0.0425007	0.0417687	0.0127249		0.199024	0.0362588	0.043349	0.0108914			0.219158	0.0586317	0.020423	0.0110762		0.153125	0.0307894	0.0156221	0.0156221
0.228969	0.0425262	0.0419311	0.0127559		0.200928	0.0367488	0.0436537	0.0109476			0.220953	0.0588064	0.020098	0.0109204		0.156578	0.0315227	0.0155871	0.0155871
0.229988	0.0425812	0.0420719	0.0127626		0.202911	0.0371704	0.0440643	0.0110341			0.222943	0.059041	0.0197538	0.010755		0.160046	0.0325412	0.0154899	0.0154899
0.231132	0.0426727	0.0422071	0.0127539		0.204852	0.0375355	0.0445464	0.0111348			0.225245	0.0594031	0.0194114	0.0105971		0.163344	0.0336939	0.0153765	0.0153765
0.2324	0.0428271	0.0423288	0.0127312		0.206709	0.0378484	0.0450902	0.0112458			0.227875	0.0599063	0.0190813	0.0104522		0.166186	0.0347581	0.015299	0.015299
0.23373	0.0430448	0.0424318	0.0127064		0.20836	0.038115	0.0456652	0.0113591			0.230659	0.0604654	0.0187809	0.0103344		0.168527	0.0355359	0.0153068	0.0153068
0.23507	0.0433139	0.0425357	0.01269		0.209751	0.0383115	0.0462327	0.0114699			0.233725	0.0610631	0.0185212	0.0102468		0.170545	0.0360398	0.015401	0.015401
0.236451	0.0436346	0.0426643	0.0126904		0.211051	0.038484	0.0467788	0.011576			0.237103	0.0616819	0.0182814	0.0101764		0.172608	0.0364351	0.0155493	0.0155493
0.23779	0.0439705	0.0428096	0.0127104		0.212351	0.0386203	0.0473188	0.0116838			0.240747	0.0623065	0.0180481	0.0101103		0.174664	0.0368304	0.0156838	0.0156838
0.239099	0.0443325	0.0429864	0.0127537		0.213668	0.0387278	0.047828	0.0117857			0.244374	0.0628207	0.0178024	0.01004		0.176873	0.0373637	0.0157859	0.0157859
0.240426	0.0447266	0.0432005	0.0128118		0.21509	0.0388204	0.0483065	0.0118903			0.24788	0.0632383	0.0175833	0.00998605		0.179341	0.0381811	0.0158269	0.0158269
0.241816	0.0451465	0.0434653	0.0128791		0.21665	0.0388505	0.0487816	0.012012			0.251153	0.0636201	0.0174096	0.00995712		0.181912	0.0393383	0.0157989	0.015799
0.243299	0.045582	0.043779	0.0129507		0.2184	0.0388607	0.0492548	0.012145			0.254174	0.0639949	0.0172964	0.00995768		0.184503	0.0407458	0.0156947	0.0156949
0.244848	0.0460186	0.0441216	0.0130149		0.220245	0.0388677	0.0496786	0.0122568			0.256816	0.0643295	0.0172265	0.00996907		0.187471	0.0424531	0.015558	0.0155582
0.246416	0.0464308	0.0444663	0.0130705		0.222337	0.0388902	0.0500851	0.0123502			0.259146	0.0646595	0.0171876	0.00998497		0.19118	0.0445087	0.0154296	0.0154298
0.248148	0.0468669	0.044811	0.0131172		0.224731	0.0389413	0.0504967	0.0124366			0.261374	0.0650569	0.0171639	0.00998647		0.195784	0.0469541	0.015333	0.015333
0.250029	0.0473307	0.0451393	0.0131458		0.227276	0.0389954	0.0509022	0.0125228			0.263702	0.0655455	0.017115	0.00995235		0.200925	0.0496944	0.0152646	0.0152648
0.252048	0.0478206	0.0454344	0.0131581		0.229921	0.0390976	0.0513021	0.0126227			0.266069	0.0660729	0.0170133	0.00987013		0.206703	0.0527826	0.0152115	0.015212
0.254163	0.0483345	0.0457115	0.0131739		0.232656	0.0392492	0.0517446	0.012758			0.268483	0.0666568	0.0168443	0.00974745		0.212853	0.0561404	0.0151761	0.0151768
0.256218	0.0488367	0.0459457	0.0132096		0.235336	0.0394359	0.0522403	0.0129335			0.270899	0.0672946	0.0166619	0.00962414		0.218868	0.0595959	0.0151426	0.0151431
0.258287	0.0493489	0.0462216	0.013281		0.237865	0.0396399	0.0527557	0.0131331			0.273237	0.067952	0.0165213	0.00953719		0.224398	0.062909	0.0151005	0.0151005
0.260368	0.0498808	0.0466212	0.0133891		0.240268	0.0398172	0.0533014	0.013351			0.275359	0.0685645	0.0164875	0.00952397		0.229302	0.0660156	0.0150281	0.0150283
0.262509	0.0504227	0.0471924	0.0135268		0.242661	0.0399999	0.0538906	0.0135822			0.27735	0.0691867	0.016582	0.00959154		0.233847	0.0688427	0.0149693	0.0149698
0.264785	0.0509604	0.0479404	0.0136933		0.245143	0.0402053	0.0545366	0.0138189			0.279238	0.069803	0.0168199	0.00975227		0.238028	0.0713039	0.0149467	0.0149474
0.267226	0.051489	0.048788	0.0138975		0.247732	0.0404326	0.0552871	0.0140941			0.281039	0.070434	0.0171878	0.00998281		0.241997	0.0734077	0.0149755	0.014976
0.269751	0.0519553	0.0496663	0.0141264		0.250485	0.040684	0.0561603	0.0144349			0.283006	0.0710586	0.0176328	0.0102405		0.245919	0.0752893	0.0150366	0.0150366
0.272471	0.0523987	0.0505485	0.0143701		0.253322	0.0409303	0.0570963	0.0148367			0.285301	0.071754	0.0180716	0.0104665		0.249652	0.0770438	0.0151249	0.0151251
0.275393	0.0528202	0.0514385	0.0146201		0.256153	0.0411873	0.0579813	0.015266			0.287771	0.0724963	0.0184247	0.010618		0.253183	0.078601	0.0152246	0.0152251
0.278505	0.0532137	0.0523517	0.0148719		0.258904	0.0414466	0.0587485	0.0156804			0.290147	0.0732591	0.0186603	0.0106802		0.256689	0.079996	0.0153091	0.0153098
0.281731	0.0536011	0.0532607	0.0151158		0.261524	0.0416983	0.0593387	0.0160327			0.292316	0.0740363	0.0187829	0.0106562		0.260347	0.0812328	0.0153521	0.0153526
0.284999	0.0539856	0.0541935	0.0153529		0.264024	0.0419111	0.0597413	0.0162909			0.294284	0.0748963	0.0188164	0.0105682		0.264136	0.0822866	0.0153477	0.0153477
0.288278	0.0543782	0.0551917	0.0155833		0.266476	0.0420804	0.0600254	0.0164697			0.296074	0.0758327	0.0187863	0.0104406		0.267703	0.0829625	0.0153347	0.0153352
0.291493	0.0548028	0.056256	0.0158018		0.268968	0.0422523	0.0602657	0.0165879			0.297702	0.0766985	0.0187329	0.0103192		0.271328	0.0833958	0.0153442	0.0153453
0.294532	0.0552657	0.0573256	0.0160009		0.271601	0.0424424	0.0605463	0.0166656			0.299411	0.0774764	0.0187106	0.0102378		0.275038	0.0837396	0.0154007	0.0154021
0.297387	0.055762	0.0583436	0.0161752		0.274465	0.0426511	0.0609111	0.01673			0.301443	0.0781476	0.0187426	0.0102111		0.27871	0.0842062	0.0154857	0.0154868
0.299989	0.056262	0.0592749	0.0163171		0.277354	0.0428299	0.0613337	0.0167793			0.303856	0.0786928	0.0188117	0.0102261		0.282419	0.0848857	0.0156146	0.0156146
0.302289	0.0566965	0.0601426	0.016434		0.280113	0.0429644	0.0617061	0.0167841			0.306341	0.0790364	0.0188894	0.0102671		0.286382	0.0859495	0.0157579	0.0157582
0.304274	0.0570447	0.0609435	0.016515		0.282714	0.0430879	0.0619475	0.0167378			0.308702	0.0792667	0.0189552	0.0103157		0.290883	0.0874191	0.0158825	0.0158833
0.306021	0.0573267	0.061707	0.0165808		0.285176	0.043224	0.0620825	0.0166687			0.310975	0.0795075	0.0190161	0.0103575		0.295724	0.08909	0.0159461	0.0159472
0.307652	0.0575655	0.0624819	0.0166454		0.287455	0.0433947	0.0621267	0.0165922			0.313194	0.0798482	0.0190717	0.0103777		0.300649	0.090658	0.0159507	0.0159516
0.309233	0.0578041	0.0632736	0.0167161		0.289504	0.0435787	0.062064	0.0165061			0.315213	0.0802643	0.0191234	0.0103686		0.305452	0.0918879	0.0159188	0.0159188
0.310761	0.0580446	0.0640667	0.0167832		0.291499	0.0437831	0.0619619	0.0164237			0.317249	0.0807237	0.0191764	0.0103424		0.309537	0.0925439	0.0158694	0.0158702
0.312321	0.0582708	0.064916	0.0168699		0.293603	0.0440446	0.0618441	0.0163366			0.319656	0.0812338	0.0192659	0.0103195		0.312642	0.0925115	0.0158118	0.0158135
0.314119	0.0585374	0.0658186	0.0169905		0.295839	0.0443699	0.0617416	0.0162311			0.32256	0.081703	0.0193993	0.0103099		0.314912	0.0919913	0.0157407	0.0157429
0.316261	0.05883	0.0668123	0.0171505		0.298341	0.0447863	0.0616963	0.0161228			0.326025	0.0819923	0.019551	0.0103048		0.316916	0.0912879	0.0156707	0.0156724
0.318591	0.0591042	0.0678811	0.017347		0.301041	0.0452824	0.0617742	0.01604			0.330177	0.0821104	0.0196958	0.0103017		0.31913	0.0907447	0.01559	0.01559
0.321054	0.0593487	0.0690584	0.0175898		0.303785	0.0458181	0.0619777	0.0159823			0.334913	0.082084	0.0198163	0.0102935		0.32163	0.090406	0.0154878	0.0154881
0.323477	0.05951	0.070336	0.0178722		0.306337	0.0463985	0.0622525	0.0159447			0.340052	0.0819927	0.0199232	0.0102784		0.324897	0.0905983	0.0153453	0.0153463
0.325853	0.0596397	0.0717055	0.0181996		0.308567	0.0469909	0.0625725	0.0159232			0.345219	0.0818674	0.0200246	0.0102538		0.328959	0.0912519	0.0152143	0.0152157
0.328184	0.0597487	0.0732051	0.0185747		0.310399	0.0475501	0.0629098	0.0159068			0.350163	0.081831	0.0201393	0.0102269		0.333438	0.0920933	0.0151331	0.0151343
0.330508	0.0598866	0.0748702	0.019013		0.311872	0.04803	0.0632261	0.0158786			0.354505	0.0818184	0.0202869	0.0102174		0.337702	0.0926505	0.0151331	0.0151331
0.332823	0.0600754	0.0767256	0.0195265		0.313131	0.0484373	0.0635263	0.0158459			0.358179	0.0817731	0.0205118	0.0102499		0.341458	0.0926557	0.0152059	0.0152075
0.335163	0.0602981	0.078752	0.0201127		0.314422	0.0488287	0.0637996	0.0158074			0.361005	0.0815848	0.0208206	0.0103341		0.344713	0.0920563	0.0153459	0.0153495
0.337562	0.0605289	0.0809189	0.0207667		0.315846	0.0492366	0.0640727	0.0157709			0.363063	0.0812512	0.0211757	0.0104519		0.347548	0.0909035	0.0155287	0.0155335
0.340234	0.0607897	0.0832878	0.0215208		0.317416	0.0496956	0.0643798	0.0157636			0.364593	0.0807038	0.0215347	0.0105843		0.350137	0.0895013	0.0157061	0.0157103
0.343142	0.0610596	0.0858178	0.0223792		0.319006	0.0501948	0.0647392	0.0157958			0.36588	0.0799146	0.0218541	0.0106985		0.35294	0.0883642	0.0158272	0.0158272
0.346163	0.0612958	0.0884632	0.0233375		0.320591	0.0507163	0.0651516	0.0158729			0.36717	0.079039	0.0221241	0.0107707		0.355801	0.0877883	0.0158533	0.0158489
0.349039	0.0614459	0.0911009	0.0243509		0.322174	0.0512412	0.065626	0.0160024			0.368733	0.0782491	0.0223434	0.01078		0.3587	0.0878266	0.0158169	0.0158026
0.351709	0.0614978	0.093697	0.0253929		0.323829	0.0517898	0.0662393	0.0162221			0.370779	0.0776608	0.0225424	0.0107262		0.361491	0.0883958	0.0157519	0.0157191
0.354074	0.061464	0.0961771	0.0264245		0.325722	0.0523503	0.0670144	0.0165346			0.373103	0.0772273	0.0227648	0.0106321		0.364163	0.0892862	0.015702	0.0156382
0.356242	0.0613652	0.0985684	0.027433		0.32791	0.05288	0.0679219	0.0169268			0.37569	0.0769828	0.0230636	0.0105363		0.366581	0.0902891	0.0156798	0.0155699
0.358209	0.0611864	0.100872	0.028405		0.330384	0.0533736	0.0689363	0.0173908			0.378217	0.0768877	0.0234538	0.0104763		0.368646	0.0909902	0.0157257	0.0155586
0.360047	0.0609777	0.103072	0.0293196		0.332838	0.0537837	0.069926	0.0178703			0.380389	0.0767644	0.0238989	0.0104592		0.371137	0.0915638	0.0158459	0.0156063
0.361886	0.060786	0.10523	0.0302148		0.335107	0.054112	0.0707773	0.0183378			0.382068	0.0764091	0.0243619	0.010495		0.374642	0.0922116	0.0160212	0.0156936
0.363737	0.0606289	0.107394	0.0311302		0.337187	0.0543749	0.071529	0.0188015			0.383464	0.0757658	0.0247746	0.0105607		0.37949	0.0931406	0.0162066	0.0157762
0.365667	0.0605272	0.109587	0.0320935		0.338982	0.0545766	0.0722647	0.0192769			0.384661	0.0749188	0.0251053	0.0106405		0.385434	0.0943251	0.0163785	0.0158333
0.367843	0.0605292	0.111863	0.033142		0.340535	0.0547415	0.0730892	0.0197789			0.385693	0.0739192	0.0253436	0.0107132		0.392366	0.0956738	0.0165281	0.0158664
0.370285	0.0606415	0.114195	0.0342672		0.341876	0.0548931	0.0740085	0.0202922			0.386605	0.0728159	0.0255282	0.0107794		0.399763	0.0971206	0.0166517	0.0158737
0.372976	0.0608419	0.1166	0.0354838		0.343264	0.0550492	0.075102	0.0208477			0.387658	0.0717721	0.0257208	0.0108521		0.406883	0.0984227	0.0167426	0.0158532
0.375792	0.0610801	0.119027	0.0367712		0.344897	0.0552234	0.0763753	0.0214572			0.388825	0.0708968	0.0259808	0.010952		0.412893	0.0994587	0.0167853	0.0157941
0.378569	0.0613138	0.121432	0.0380983		0.3469	0.0554079	0.0778191	0.0221357			0.390126	0.0701916	0.0263412	0.0110954		0.417816	0.10029	0.0168033	0.0157246
0.381211	0.0615414	0.12376	0.0394032		0.34944	0.0556662	0.0794252	0.0229015			0.391363	0.0694992	0.0267735	0.0112739		0.421404	0.100925	0.0167884	0.0156461
0.383642	0.0617476	0.125976	0.0406306		0.352395	0.0560042	0.0811911	0.0237444			0.392759	0.0687888	0.0272555	0.0114878		0.42391	0.101487	0.0167381	0.015553
0.385861	0.0619305	0.128074	0.0417578		0.355491	0.0563509	0.0831709	0.0246773			0.39436	0.0679597	0.0277102	0.0117099		0.425561	0.102148	0.016624	0.0154139
0.388039	0.0621348	0.130063	0.0427742		0.358468	0.056696	0.0853936	0.0257157			0.396167	0.0670438	0.0281057	0.0119287		0.426967	0.102993	0.0164765	0.0152526
0.390291	0.0623363	0.131963	0.0436793		0.36108	0.0569844	0.0878402	0.0268522			0.398014	0.0660901	0.0284215	0.0121295		0.428473	0.104034	0.0163215	0.0150863
0.392843	0.0625773	0.133737	0.0444579		0.36327	0.0571789	0.0904644	0.028073			0.400066	0.0652729	0.0287116	0.0123266		0.429957	0.105048	0.0161833	0.0149374
0.395616	0.0628489	0.135297	0.0451067		0.365105	0.0572612	0.0931923	0.0293395			0.402335	0.0647094	0.0290385	0.0125334		0.431882	0.106236	0.0160852	0.0148151
0.398626	0.0631429	0.136673	0.0456631		0.36684	0.057232	0.0960217	0.0306494			0.404579	0.0644833	0.0294643	0.012765		0.434491	0.107681	0.0160629	0.0147459
0.401762	0.0634377	0.137838	0.046149		0.368686	0.0571279	0.0989632	0.0319985			0.406586	0.0646222	0.0300202	0.0130302		0.43798	0.109315	0.0161573	0.0147655
0.404844	0.0636789	0.138824	0.046581		0.370725	0.056961	0.102075	0.0333856			0.408212	0.0650585	0.0306855	0.0133214		0.441887	0.110877	0.0163766	0.0148819
0.40777	0.0638477	0.139612	0.0469461		0.372828	0.0567921	0.105321	0.0348005			0.40931	0.0656136	0.031421	0.0136337		0.446119	0.112199	0.016693	0.0150814
0.410613	0.0639851	0.140292	0.0472788		0.374945	0.0566263	0.108595	0.0361909			0.409718	0.0660228	0.0321251	0.0139363		0.450322	0.113297	0.0170572	0.0153177
0.41345	0.064117	0.14092	0.0475959		0.376945	0.056454	0.111734	0.0375209			0.409811	0.0662303	0.0327429	0.0142251		0.454325	0.113949	0.0174525	0.0155822
0.416214	0.064253	0.141517	0.0479178		0.378803	0.0562979	0.114639	0.0387861			0.409875	0.0661975	0.0332244	0.0144915		0.457621	0.114084	0.0178344	0.0158379
0.418888	0.0643865	0.142137	0.0482506		0.380491	0.0561841	0.117238	0.0399739			0.41021	0.0659034	0.0336057	0.0147562		0.460515	0.113931	0.0181625	0.0160498
0.421514	0.064506	0.142792	0.0485734		0.38217	0.0561578	0.119525	0.0410766			0.410943	0.0653382	0.0339288	0.0150374		0.462856	0.113616	0.0183732	0.0161672
0.424108	0.0645787	0.143472	0.0488969		0.383921	0.0562098	0.121574	0.042086			0.412252	0.0646359	0.0342594	0.0153591		0.464976	0.113239	0.0184856	0.0162006
0.426718	0.0645791	0.144132	0.0492112		0.385613	0.0563226	0.12345	0.0430266			0.413824	0.0639037	0.0346473	0.0157457		0.46695	0.112826	0.0185207	0.0161632
0.429273	0.0644993	0.144713	0.0495041		0.387039	0.0564025	0.125213	0.0439347			0.415472	0.0632028	0.0351263	0.0162086		0.469104	0.112436	0.0185042	0.0160732
0.431815	0.0643864	0.145227	0.0497698		0.388267	0.0564178	0.126817	0.0448293			0.416665	0.0625017	0.0357057	0.0167553		0.471455	0.111963	0.0184488	0.0159365
0.434498	0.0642701	0.145695	0.0499968		0.389514	0.0563986	0.128214	0.0457298			0.417307	0.0618438	0.0363414	0.0173623		0.473513	0.11107	0.0183698	0.0157747
0.437337	0.0641635	0.146151	0.0502057		0.390965	0.0563409	0.129353	0.046624			0.417521	0.0613002	0.0370176	0.0180349		0.475506	0.109867	0.018315	0.0156279
0.440484	0.0640932	0.146647	0.0504161		0.392724	0.0562531	0.130215	0.0474993			0.417483	0.0608611	0.0377107	0.0187649		0.477568	0.10856	0.0183027	0.0155171
0.443925	0.0640962	0.147226	0.0506495		0.395004	0.0561621	0.130867	0.048357			0.41731	0.0604133	0.0384455	0.0195511		0.479889	0.107278	0.0183412	0.0154521
0.447486	0.0641583	0.147866	0.0508997		0.397824	0.0560852	0.131374	0.0491807			0.417325	0.0599217	0.0392337	0.0203662		0.482002	0.106087	0.0184103	0.0154159
0.45111	0.0642243	0.148589	0.0511703		0.400996	0.05604	0.131809	0.0499506			0.417726	0.0593299	0.0400761	0.0211663		0.484011	0.1051	0.018532	0.0154425
0.454666	0.0642144	0.149391	0.0514667		0.404197	0.0559961	0.132161	0.0506301			0.418563	0.0586266	0.0409632	0.0219062		0.486035	0.104462	0.018709	0.0155299
0.458038	0.0641135	0.150236	0.0517803		0.407104	0.0559244	0.132356	0.0511949			0.419756	0.0578173	0.0418577	0.0225348		0.48808	0.103962	0.0189312	0.0156627
0.461251	0.0639502	0.151068	0.0520929		0.409524	0.0557799	0.132378	0.0516558			0.421319	0.0569947	0.0427137	0.0230143		0.489498	0.103315	0.0191508	0.0157858
0.464201	0.0637415	0.151802	0.0523662		0.411289	0.055509	0.132258	0.0520208			0.422996	0.0561982	0.0434515	0.0233115		0.490649	0.102488	0.0193639	0.0158858
0.466878	0.0635038	0.152416	0.0525941		0.412711	0.0551845	0.132089	0.0522999			0.424584	0.0555246	0.0440247	0.0234414		0.491504	0.101339	0.0195552	0.015948
0.469239	0.0632789	0.152918	0.0527778		0.414118	0.05481	0.131921	0.0524808			0.426012	0.0550319	0.0443977	0.0234288		0.492347	0.0999362	0.0197282	0.0159635
0.471081	0.0630574	0.153309	0.0529157		0.415649	0.054354	0.13181	0.0525605			0.42734	0.0547141	0.0445926	0.023317		0.49305	0.0984696	0.0198824	0.015929
0.472459	0.0628485	0.153613	0.053005		0.417401	0.0538376	0.131778	0.0525615			0.428457	0.0544813	0.0446411	0.0231407		0.494051	0.0973765	0.0200411	0.0158721
0.473494	0.0626838	0.153815	0.0530283		0.419377	0.0532715	0.13177	0.0524966			0.429537	0.0542989	0.0445674	0.0229259		0.495744	0.0967931	0.0202632	0.0158613
0.474463	0.062553	0.153949	0.0530155		0.421688	0.0527038	0.131721	0.0523765			0.430976	0.0542088	0.0444126	0.022694		0.497931	0.0965336	0.0205736	0.0159434
0.475598	0.0624327	0.154022	0.0529695		0.424308	0.0521845	0.131591	0.0522059			0.432702	0.0542257	0.0441877	0.0224483		0.500895	0.0966096	0.0209873	0.0161404
0.476929	0.0622675	0.153989	0.0528914		0.427017	0.0517577	0.131333	0.0519834			0.43462	0.0543151	0.0439174	0.0221821		0.504812	0.0969971	0.0214611	0.0164187
0.478714	0.0620941	0.153862	0.0527763		0.429901	0.0514793	0.130999	0.0517379			0.43596	0.0543422	0.0435852	0.0218763		0.509941	0.0974159	0.0219885	0.0167749
0.480908	0.0619548	0.153643	0.0526197		0.432901	0.0513383	0.130641	0.0514807			0.436484	0.0543425	0.0432036	0.0215338		0.515706	0.0976257	0.0225165	0.0171584
0.483542	0.0618468	0.15339	0.0524493		0.436014	0.0513074	0.13032	0.0512223			0.435874	0.0542757	0.0427676	0.0211621		0.521742	0.0977421	0.0229774	0.0175122
0.486416	0.0617487	0.15309	0.0522707		0.43903	0.051325	0.129999	0.0509559			0.434252	0.0541198	0.0423203	0.0207867		0.527888	0.098117	0.0233041	0.017765
0.489313	0.0616559	0.152699	0.0520844		0.441849	0.0513203	0.129601	0.0506639			0.431611	0.0538057	0.0418876	0.0204319		0.533948	0.0988123	0.0234929	0.017908
0.492193	0.0615699	0.152248	0.0518818		0.444544	0.0512745	0.129158	0.0503719			0.428431	0.0533934	0.04149	0.0201208		0.539196	0.099582	0.023568	0.0179549
0.495021	0.0614707	0.151789	0.0516783		0.447089	0.0511472	0.128664	0.0500881			0.425435	0.0530012	0.04114	0.0198748		0.543952	0.100466	0.023569	0.0179295
0.497704	0.0613306	0.151347	0.0514882		0.449503	0.0509059	0.12817	0.0498144			0.423027	0.0527412	0.0408513	0.0196998		0.548262	0.101098	0.0235249	0.0178503
0.500154	0.0611094	0.150948	0.0513066		0.451901	0.0506026	0.127742	0.0495346			0.421276	0.0526823	0.0406319	0.0195865		0.552449	0.101218	0.0234846	0.0177398
0.502316	0.0608326	0.150596	0.0511163		0.454263	0.0502544	0.127391	0.0492202			0.420032	0.0527538	0.040469	0.0195079		0.556335	0.100562	0.0235115	0.0176433
0.504284	0.0605388	0.150289	0.0508723		0.456637	0.0498666	0.127135	0.0488886			0.419308	0.0529814	0.0403725	0.0194473		0.560259	0.0994624	0.0236311	0.0175795
0.506143	0.0602447	0.15003	0.0505842		0.459127	0.0494896	0.126925	0.048536			0.418866	0.0533408	0.0403499	0.0193896		0.564317	0.0981799	0.0238506	0.0175586
0.508047	0.0600089	0.149802	0.0502554		0.461946	0.049205	0.126693	0.0481624			0.418645	0.0537369	0.0404329	0.0193392		0.567881	0.0969524	0.0241299	0.0175608
0.510185	0.0598495	0.149583	0.0498793		0.465136	0.04906	0.126343	0.0477629			0.418587	0.0540539	0.0406277	0.0193036		0.571095	0.0961184	0.024507	0.0176265
0.512516	0.0597635	0.149257	0.0494401		0.468635	0.048977	0.125887	0.0473395			0.41856	0.0541409	0.0409311	0.0192984		0.574451	0.0959532	0.0249896	0.0177693
0.514981	0.0597452	0.148757	0.0489129		0.472327	0.0489674	0.12546	0.0469296			0.418935	0.0540155	0.0413139	0.0193421		0.57838	0.0963407	0.0255844	0.0179964
0.517527	0.0597659	0.148135	0.0483495		0.475935	0.049014	0.125126	0.0465448			0.419919	0.0537012	0.041744	0.019441		0.582587	0.0969732	0.0262621	0.0182835
0.520089	0.0598198	0.147419	0.0477706		0.479138	0.0491	0.124973	0.0461937			0.421519	0.0532891	0.042158	0.0195809		0.586934	0.0976916	0.026999	0.0186272
0.522531	0.0598687	0.146635	0.0471951		0.481769	0.0491569	0.125035	0.0458733			0.423525	0.0528371	0.0424952	0.0197256		0.591685	0.0985218	0.0277686	0.0190154
0.524585	0.0598815	0.145688	0.0466095		0.48408	0.0492145	0.125257	0.0455619			0.425828	0.0524533	0.0427132	0.0198394		0.596495	0.0993696	0.028518	0.0194166
0.52634	0.0599035	0.144628	0.0460218		0.486418	0.0493021	0.125541	0.0452775			0.428413	0.0523515	0.042804	0.0198857		0.600274	0.0999768	0.0291833	0.019786
0.528005	0.0599279	0.143515	0.045469		0.489062	0.0494376	0.125812	0.0450127			0.431176	0.0526289	0.042787	0.0198418		0.602916	0.10061	0.0297178	0.0200879
0.529737	0.0599696	0.142346	0.0449461		0.492296	0.049597	0.126048	0.0447488			0.433948	0.0533154	0.0426975	0.0196999		0.604567	0.101093	0.0301348	0.0203346
0.531604	0.0600447	0.141118	0.0444344		0.496207	0.0497924	0.12624	0.0444752			0.436346	0.0542721	0.0425754	0.0194711		0.605765	0.101419	0.0304724	0.020539
0.53371	0.060179	0.139835	0.0439001		0.500544	0.0499957	0.126368	0.0441672			0.438571	0.0554935	0.0424693	0.0191925		0.606448	0.101404	0.0307805	0.020729
0.536124	0.0603899	0.138539	0.0433522		0.504976	0.050204	0.126537	0.043861			0.440834	0.05686	0.0424136	0.0189026		0.607301	0.101495	0.0310723	0.0209098
0.538887	0.0606691	0.137242	0.0428117		0.509186	0.0503826	0.126744	0.0435556			0.443034	0.0582619	0.0423934	0.0186249		0.608838	0.101669	0.031419	0.0211469
0.541718	0.0609709	0.135887	0.0422777		0.513113	0.0505063	0.127	0.0432486			0.444998	0.0596012	0.0423765	0.0183591		0.610618	0.101832	0.0318225	0.0214598
0.544512	0.0613191	0.134473	0.0417528		0.516705	0.0505288	0.127313	0.0429448			0.447071	0.060735	0.0423314	0.0180919		0.612239	0.102003	0.0322674	0.0218429
0.547168	0.0616924	0.132953	0.0412063		0.519852	0.0503612	0.127656	0.0426197			0.449615	0.0617862	0.0422207	0.0177984		0.613651	0.102382	0.0326839	0.0222393
0.549759	0.0620666	0.131426	0.0406861		0.522604	0.0500806	0.12803	0.0423069			0.45258	0.0628308	0.0420044	0.0174473		0.614718	0.102798	0.0330246	0.0225989
0.552493	0.0624115	0.129966	0.0402092		0.525014	0.0497907	0.128406	0.0419953			0.455852	0.0639641	0.0416573	0.0170168		0.61502	0.102916	0.0332508	0.0228728
0.555401	0.0627228	0.128617	0.0397945		0.527243	0.0495602	0.128779	0.041682			0.459536	0.0651158	0.0411762	0.0164956		0.614324	0.10278	0.0333181	0.023016
0.558398	0.0630075	0.127398	0.0394414		0.529218	0.0494218	0.129117	0.0413652			0.463613	0.0663333	0.0405906	0.0159152		0.613356	0.102694	0.0332194	0.0230068
0.561338	0.0632326	0.126283	0.0391121		0.530841	0.0494023	0.12938	0.0410189			0.468165	0.0675962	0.0399476	0.0153186		0.612368	0.102877	0.0329728	0.0228567
0.564112	0.0633681	0.125375	0.0388477		0.532302	0.0495524	0.129635	0.0406783			0.473052	0.0688674	0.0392862	0.0147485		0.611235	0.103148	0.0326658	0.0226451
0.566799	0.0634134	0.124728	0.038658		0.533726	0.0498308	0.12987	0.040339			0.478462	0.0700927	0.0386588	0.0142386		0.610404	0.10381	0.0323745	0.0224431
0.56933	0.0633836	0.124303	0.0385351		0.535178	0.0501728	0.130097	0.0400061			0.484441	0.0712048	0.0381199	0.0138142		0.610261	0.104799	0.0321577	0.0223057
0.571597	0.0632827	0.123998	0.0384444		0.536777	0.0505601	0.130336	0.0396753			0.491032	0.0722754	0.0377182	0.0134907		0.611051	0.106048	0.032031	0.0222305
0.573568	0.0631064	0.123717	0.0383477		0.538447	0.0509213	0.130541	0.0393183			0.497944	0.0734171	0.0374674	0.0132628		0.612385	0.106991	0.032024	0.0222361
0.575348	0.0628925	0.123498	0.0382771		0.540128	0.051233	0.130696	0.0389598			0.504806	0.074761	0.0373567	0.0131155		0.614753	0.10782	0.0320996	0.0222872
0.577	0.0626379	0.12331	0.0382255		0.541836	0.0514494	0.130833	0.0386071			0.511331	0.0762277	0.0373495	0.0130237		0.618131	0.108482	0.0321957	0.0223304
0.578752	0.0623865	0.12321	0.0381995		0.543767	0.051583	0.130978	0.0382534			0.516998	0.0777311	0.0374106	0.0129701		0.621724	0.108992	0.0322173	0.0222971
0.580657	0.0621572	0.123122	0.038173		0.545738	0.0516583	0.131097	0.0378895			0.521581	0.0792279	0.0374993	0.0129407		0.624849	0.109299	0.0321366	0.0221683
0.582834	0.0619483	0.123106	0.0381786		0.547536	0.051678	0.131116	0.03749			0.525238	0.0805879	0.0375776	0.0129191		0.627745	0.109694	0.0319637	0.0219588
0.585314	0.0617606	0.123234	0.0382513		0.549164	0.0516881	0.131122	0.037086			0.528217	0.0817227	0.0376247	0.0128954		0.63028	0.110175	0.0317307	0.0216932
0.58805	0.0615461	0.123501	0.0383865		0.551014	0.0518165	0.131184	0.0366902			0.530645	0.0825532	0.0376346	0.0128643		0.632078	0.110516	0.0314784	0.0213983
0.590901	0.0612776	0.12383	0.0385563		0.553104	0.0521427	0.131312	0.0363014			0.532722	0.0830299	0.0376287	0.0128374		0.632838	0.11072	0.0312269	0.0210924
0.593712	0.0609834	0.124109	0.0387083		0.555532	0.0526005	0.131515	0.0359261			0.534795	0.0832698	0.0376253	0.0128304		0.63373	0.110782	0.0310492	0.0208237
0.596397	0.0606298	0.124325	0.0388494		0.558525	0.0531074	0.131795	0.0355425			0.536861	0.0834491	0.0376269	0.0128566		0.635113	0.110688	0.0309633	0.0206025
0.598789	0.0602144	0.124448	0.0389787		0.561995	0.0536457	0.132157	0.0351834			0.538835	0.0835952	0.0376022	0.0129186		0.636632	0.110254	0.0309646	0.0204265
0.600767	0.059753	0.124435	0.0390904		0.565684	0.0541565	0.132539	0.0348511			0.540669	0.0836987	0.0375207	0.0130091		0.638152	0.10988	0.0310041	0.0202623
0.602622	0.0592712	0.124344	0.0391938		0.569277	0.0545268	0.132819	0.0345192			0.542458	0.0837713	0.0373588	0.0131196		0.639699	0.109752	0.0310857	0.0201269
0.604464	0.0587998	0.12416	0.0392484		0.572496	0.0547594	0.132918	0.0341549			0.544477	0.0839062	0.0371036	0.0132277		0.641182	0.109926	0.0312132	0.0200248
0.60648	0.0583242	0.124046	0.0393179		0.575077	0.0548845	0.132771	0.0337092			0.546769	0.0841046	0.0367481	0.0133006		0.641711	0.110062	0.0313751	0.0199593
0.608524	0.0578366	0.124003	0.0394083		0.577156	0.0548852	0.132471	0.0331994			0.549352	0.0842859	0.036307	0.0133038		0.64167	0.110396	0.031541	0.0199162
0.610714	0.0573975	0.124061	0.0395208		0.57907	0.0547594	0.132067	0.0326258			0.552028	0.0843778	0.0358483	0.0132391		0.641401	0.110772	0.0317075	0.0198992
0.613103	0.0569707	0.124207	0.0396368		0.581117	0.0546152	0.131597	0.0319882			0.554913	0.0844323	0.0354443	0.0131355		0.640984	0.111025	0.0318672	0.0199183
0.615499	0.0565551	0.124348	0.0397139		0.583492	0.0544863	0.131088	0.0312987			0.557633	0.0845173	0.0351315	0.0130278		0.640304	0.110937	0.0320139	0.0199747
0.617622	0.0561196	0.124482	0.0397944		0.586159	0.0543584	0.130537	0.0305674			0.559901	0.0846374	0.0348963	0.0129409		0.6401	0.110885	0.032139	0.0200599
0.619394	0.0556333	0.124654	0.0398933		0.588878	0.0542656	0.129952	0.0298429			0.561534	0.0847508	0.0347043	0.0128803		0.6402	0.111043	0.032233	0.0201603
0.620746	0.0551547	0.12486	0.040022		0.591581	0.0542559	0.129384	0.0291694			0.562644	0.0848526	0.0345345	0.0128584		0.640215	0.111322	0.0323366	0.0203054
0.621831	0.0546987	0.125109	0.0401726		0.594284	0.0542723	0.128869	0.0285705			0.563342	0.0850792	0.0343357	0.0128667		0.639388	0.111732	0.0324461	0.0204978
0.622553	0.0542896	0.125379	0.0403368		0.596861	0.0541921	0.12839	0.0280465			0.563967	0.08544	0.0340673	0.012888		0.638355	0.112281	0.0325798	0.0207294
0.623239	0.0539241	0.125806	0.0405563		0.599469	0.0540102	0.12802	0.0276044			0.56452	0.0858069	0.0336958	0.0128899		0.636934	0.112864	0.0326985	0.0209504
0.623938	0.0535894	0.126362	0.0408187		0.602614	0.0537203	0.127878	0.0272613			0.565289	0.0861488	0.0333004	0.0128738		0.634887	0.113169	0.0327992	0.0211515
0.624799	0.0532977	0.12701	0.0411066		0.606392	0.0533647	0.127983	0.0270142			0.566305	0.0863892	0.0329483	0.0128462		0.632572	0.113348	0.0328473	0.0213001
0.625959	0.0530465	0.127675	0.0413643		0.610332	0.0529387	0.128157	0.0268123			0.567758	0.0865144	0.0326902	0.0128145		0.630427	0.113676	0.0328035	0.0213611
0.627527	0.0527921	0.128359	0.0415673		0.614383	0.0525003	0.128368	0.026638			0.569262	0.086456	0.0325148	0.0127768		0.628829	0.114297	0.0326508	0.0213053
0.629552	0.0525366	0.129082	0.0417188		0.618568	0.0520769	0.128581	0.0264736			0.570688	0.0861932	0.0324185	0.0127332		0.627324	0.115035	0.0324054	0.0211512
0.631874	0.0522797	0.12983	0.0418078		0.622502	0.0516881	0.128743	0.0263139			0.57209	0.0857024	0.0323857	0.0126956		0.626676	0.116022	0.0321314	0.0209529
0.634309	0.0520307	0.130583	0.0418363		0.625901	0.0513053	0.128793	0.0261367			0.573559	0.0850769	0.032356	0.0126615		0.627166	0.117102	0.0318927	0.0207585
0.636641	0.0517986	0.131344	0.0417982		0.628895	0.0509334	0.128767	0.0259477			0.575023	0.084446	0.0322695	0.0126244		0.628402	0.118044	0.0317258	0.0206052
0.63882	0.0515761	0.132159	0.0417361		0.631869	0.0506179	0.128748	0.0257719			0.576235	0.0837764	0.0320733	0.0125676		0.629582	0.118533	0.0316466	0.020508
0.640536	0.0513259	0.132994	0.0416883		0.634769	0.0503728	0.128704	0.0256125			0.577722	0.0831595	0.0318581	0.0125164		0.631363	0.118794	0.0316944	0.0204988
0.641998	0.0510426	0.133857	0.0416676		0.63759	0.0501189	0.128598	0.0254637			0.57937	0.0825561	0.0316856	0.0124848		0.633445	0.118992	0.0318401	0.0205531
0.643502	0.0507264	0.134737	0.0416753		0.640635	0.0498833	0.128464	0.0253569			0.581502	0.081997	0.0316204	0.0124854		0.635224	0.119223	0.0320253	0.0206234
0.64485	0.0503827	0.135495	0.0416745		0.64348	0.0496997	0.12822	0.0253096			0.583575	0.0814284	0.0316584	0.0125099		0.635695	0.119529	0.0321367	0.0206277
0.646485	0.0500075	0.136122	0.0416672		0.646136	0.0495336	0.127898	0.0253337			0.585763	0.0808783	0.031845	0.0125676		0.635765	0.119994	0.0321701	0.020546
0.648332	0.0495946	0.136544	0.0416412		0.648522	0.0493252	0.127481	0.0254118			0.588036	0.080329	0.032161	0.0126548		0.635549	0.12044	0.0321085	0.0203604
0.650585	0.0491472	0.136758	0.0415786		0.650801	0.049129	0.127011	0.0255619			0.590214	0.0797378	0.0325326	0.0127542		0.6347	0.120569	0.0319492	0.0200734
0.65328	0.0487316	0.136777	0.0414655		0.653	0.0489867	0.126475	0.0257767			0.591902	0.0791762	0.0328432	0.0128328		0.633311	0.120332	0.0317024	0.0196958
0.65623	0.0483851	0.136584	0.041289		0.655147	0.0488415	0.125795	0.026015			0.593226	0.0785894	0.0330136	0.0128719		0.631727	0.119958	0.0314166	0.0192681
0.659361	0.0480926	0.136226	0.041082		0.657344	0.0486341	0.124921	0.0262351			0.59474	0.0779802	0.0330504	0.0128767		0.630398	0.119521	0.0312001	0.0188602
0.662681	0.0478494	0.135741	0.0408781		0.659584	0.0484066	0.123814	0.0264364			0.596471	0.0773037	0.032956	0.0128517		0.628703	0.118933	0.0311115	0.0185164
0.666047	0.0476025	0.135118	0.0406926		0.661902	0.0481	0.12255	0.0266334			0.598319	0.0765702	0.0327443	0.0127989		0.627106	0.118281	0.0311953	0.0182554
0.669632	0.0473672	0.134395	0.0405312		0.664041	0.047704	0.121171	0.0268177			0.600491	0.0758237	0.0324552	0.0127239		0.625714	0.117573	0.031443	0.0180587
0.673283	0.0471255	0.133607	0.0403883		0.665764	0.047291	0.11981	0.0270476			0.60319	0.0750862	0.032172	0.0126456		0.624358	0.116769	0.0318488	0.0179434
0.67694	0.0468661	0.132865	0.0402859		0.66738	0.0469245	0.118671	0.0273906			0.606469	0.0744056	0.0319607	0.0125767		0.622436	0.115574	0.03235	0.0178929
0.680513	0.0465844	0.132224	0.0402189		0.669029	0.0466162	0.117859	0.0278882			0.610152	0.0736136	0.0318365	0.0125157		0.620827	0.11435	0.0328596	0.0178751
0.683844	0.0462734	0.131708	0.0401732		0.670366	0.0463044	0.117259	0.0284792			0.614459	0.0727694	0.0317974	0.0124596		0.619585	0.113278	0.0332535	0.0178352
0.687028	0.04598	0.131352	0.0401344		0.67142	0.0460568	0.116872	0.0291728			0.619263	0.0719442	0.031831	0.0124097		0.618705	0.11246	0.0334747	0.0177739
0.689966	0.0457321	0.131162	0.0400892		0.672418	0.0458651	0.116669	0.0299435			0.624743	0.0711923	0.0319488	0.0123826		0.617585	0.11179	0.0334804	0.0176914
0.692493	0.0455196	0.131121	0.0400578		0.673235	0.0457194	0.116566	0.0307508			0.630592	0.0705653	0.0321168	0.0123815		0.61729	0.111394	0.0333119	0.0175915
0.694399	0.0453122	0.131146	0.040037		0.673304	0.0455512	0.116405	0.0315137			0.636428	0.0700869	0.0322894	0.0124041		0.617737	0.111138	0.0330209	0.0174693
0.695738	0.0451048	0.131161	0.0400203		0.672828	0.0453993	0.116258	0.0322751			0.642264	0.0698642	0.0324541	0.0124525		0.618257	0.110821	0.0326855	0.0173356
0.696697	0.0448692	0.131147	0.0400004		0.672103	0.0453385	0.116238	0.0330604			0.647871	0.0698159	0.0326107	0.0125373		0.618633	0.110295	0.0324141	0.0172189
0.697452	0.0445989	0.131122	0.0399707		0.671143	0.0453835	0.116359	0.0338641			0.653074	0.0699093	0.0327727	0.0126618		0.618966	0.109731	0.0322608	0.0171152
0.698033	0.0442821	0.131074	0.0399492		0.669968	0.0454352	0.116602	0.0346404			0.657611	0.0699901	0.0329274	0.0128142		0.619355	0.109132	0.0322557	0.0170178
0.698513	0.0439303	0.131002	0.0399301		0.669044	0.0454871	0.117027	0.0354142			0.661536	0.0700373	0.033111	0.0129915		0.619008	0.108391	0.0323333	0.0168991
0.698911	0.0435819	0.130902	0.0399054		0.668514	0.0455163	0.117572	0.0361703			0.664553	0.0700461	0.0333249	0.0131788		0.618612	0.107554	0.032484	0.0167835
0.699301	0.0432773	0.130799	0.0398613		0.668324	0.0454674	0.118161	0.0368489			0.666813	0.0700827	0.0335938	0.0133727		0.618759	0.106716	0.0326633	0.0166682
0.699531	0.0430225	0.130691	0.0397938		0.668371	0.0452386	0.118742	0.0374253			0.668404	0.0701169	0.0338829	0.0135482		0.619314	0.105944	0.0328212	0.0165529
0.69964	0.042859	0.130624	0.0397329		0.668842	0.0449319	0.119338	0.0379504			0.669572	0.0701059	0.0341996	0.0137016		0.619713	0.105011	0.0329219	0.016432
0.699711	0.0427781	0.130619	0.0396852		0.669489	0.0445677	0.119921	0.038464			0.670255	0.0700896	0.0345101	0.0138158		0.620691	0.104196	0.0330106	0.0163332
0.699546	0.0427974	0.130616	0.0396507		0.670246	0.0441604	0.120469	0.0389452			0.670761	0.0700681	0.0347966	0.0139025		0.622356	0.103612	0.0331306	0.016278
0.69915	0.0428861	0.130601	0.0396189		0.67109	0.0437465	0.121045	0.0394231			0.6712	0.0700985	0.0350255	0.0139588		0.624307	0.103355	0.0332914	0.0162731
0.698457	0.0429441	0.130546	0.0395775		0.672165	0.0434586	0.121684	0.0399311			0.67176	0.0702129	0.0351933	0.0139958		0.625408	0.10332	0.0334406	0.0163055
0.697719	0.0430049	0.130479	0.0395351		0.673509	0.0433004	0.122389	0.0404644			0.672371	0.0702645	0.0353008	0.0140201		0.626675	0.103638	0.0335681	0.0163519
0.697083	0.0430525	0.130417	0.0394757		0.675007	0.0432229	0.123087	0.0409315			0.673313	0.0703287	0.0353395	0.0140363		0.628558	0.104167	0.0336635	0.0164101
0.696356	0.0431016	0.130285	0.0393818		0.676306	0.0432185	0.123769	0.0413604			0.674513	0.070466	0.0353056	0.0140469		0.6311	0.10465	0.0336796	0.0164597
0.695758	0.0431126	0.130156	0.0392438		0.67747	0.0432902	0.124463	0.0417625			0.676039	0.0705989	0.0352119	0.0140518		0.634676	0.104668	0.0335988	0.0164861
0.695428	0.0430485	0.13006	0.0390664		0.678605	0.0434009	0.125204	0.0421476			0.677784	0.0706024	0.035105	0.0140629		0.639991	0.103975	0.0334068	0.0164438
0.695339	0.0429695	0.130028	0.0388706		0.679327	0.0434836	0.125891	0.04247			0.679308	0.0705257	0.0349967	0.0140733		0.647719	0.102363	0.0332187	0.0163702
0.695651	0.0428829	0.130093	0.0386552		0.67947	0.0435752	0.126588	0.0428083			0.680323	0.0703938	0.0349235	0.0140985		0.657222	0.0997323	0.0330956	0.0162849
0.696267	0.0428208	0.130251	0.0384167		0.679116	0.0437202	0.12734	0.0431924			0.680547	0.0702419	0.034914	0.0141417		0.668117	0.0963562	0.0331091	0.0162085
0.697081	0.0427559	0.130486	0.0381402		0.678587	0.0439576	0.128173	0.0436039			0.680025	0.0700691	0.0350268	0.0142188		0.679855	0.0928273	0.0332867	0.0161301
0.698119	0.0427229	0.130718	0.0378188		0.677908	0.0442333	0.128995	0.0439859			0.678704	0.0699327	0.0352713	0.014328		0.691264	0.0897712	0.0336307	0.0160709
0.699177	0.0427134	0.130851	0.0374374		0.677327	0.044598	0.12979	0.0443684			0.676729	0.0698246	0.0356325	0.0144666		0.7013	0.0875052	0.0341195	0.0160568
0.700214	0.0427052	0.130832	0.0369765		0.677215	0.0450811	0.130531	0.0447448			0.674155	0.0697665	0.0360635	0.0146267		0.710104	0.0863836	0.0346991	0.0160802
0.700993	0.0426897	0.13061	0.0364158		0.677392	0.0456295	0.131118	0.0450811			0.671558	0.0697164	0.0365517	0.0148047		0.717911	0.0863992	0.0352902	0.01611
0.701454	0.0426937	0.13016	0.0357346		0.677769	0.0460513	0.131568	0.0453645			0.66941	0.069645	0.0370572	0.0149876		0.724793	0.0873607	0.0358087	0.0161176
0.70184	0.0426894	0.12953	0.0349434		0.678454	0.0463751	0.13204	0.0456566			0.667455	0.0694989	0.037515	0.0151493		0.730425	0.0883654	0.0362137	0.0161225
0.702308	0.0426851	0.128792	0.0340591		0.679391	0.0466086	0.132639	0.0459828			0.665439	0.0693006	0.0378761	0.0152774		0.73605	0.0893432	0.0365361	0.0161187
0.70279	0.042659	0.127991	0.0331007		0.680167	0.0467183	0.133356	0.0463084			0.663656	0.0691046	0.0381487	0.0153751		0.741815	0.0900875	0.0368098	0.0161103
0.703335	0.0426287	0.127178	0.0320916		0.680889	0.0465899	0.134223	0.0466498			0.662421	0.0689566	0.0383676	0.0154495		0.747094	0.0906663	0.0370267	0.0160781
0.703945	0.042562	0.126324	0.0310389		0.681873	0.0463454	0.135239	0.0470249			0.66157	0.0689045	0.0385504	0.0155024		0.751605	0.0908606	0.03727	0.016083
0.704883	0.0424478	0.125507	0.0300027		0.683396	0.0460404	0.136313	0.0474194			0.660795	0.0688042	0.0387028	0.0155319		0.755664	0.0911427	0.0375785	0.016129
0.706121	0.042312	0.124716	0.0290158		0.685287	0.0457333	0.137242	0.0477457			0.660468	0.0687453	0.0388702	0.0155662		0.759453	0.0918971	0.0379884	0.0162102
0.707229	0.0421741	0.123916	0.028094		0.687482	0.0454116	0.138028	0.0480453			0.661126	0.0687396	0.0391045	0.0156192		0.762594	0.0931918	0.0384592	0.0162798
0.708173	0.0420285	0.123152	0.0272414		0.690001	0.0451409	0.138718	0.0483414			0.66285	0.0687634	0.0394178	0.0156901		0.765355	0.0948135	0.038977	0.0163111
0.708836	0.0419077	0.122433	0.0264513		0.692616	0.0448442	0.139344	0.0486431			0.665042	0.0686977	0.0397652	0.0157494		0.768489	0.096696	0.0395324	0.0162726
0.709298	0.0418449	0.121816	0.0257507		0.69505	0.0445037	0.139898	0.0488899			0.66744	0.0685933	0.0401354	0.0158005		0.771803	0.0985889	0.0400535	0.0161372
0.70956	0.0418099	0.121298	0.0251448		0.697164	0.0441202	0.140469	0.049156			0.670167	0.0685266	0.0405183	0.0158395		0.775035	0.0999944	0.0404884	0.015899
0.709517	0.0418061	0.120816	0.0246147		0.698941	0.0437447	0.1411	0.0494421			0.673206	0.0684189	0.0409155	0.015866		0.778382	0.100841	0.0407963	0.0155659
0.709492	0.0418247	0.120434	0.0241617		0.700694	0.0433385	0.141792	0.049709			0.676034	0.0681525	0.0412939	0.0158684		0.782278	0.101163	0.041022	0.015205
0.709402	0.0418616	0.120161	0.0237756		0.70244	0.0429182	0.142498	0.0498896			0.678526	0.0677132	0.041671	0.0158704		0.786482	0.101187	0.0411983	0.0148703
0.709351	0.041952	0.120073	0.0234761		0.704445	0.0425634	0.143261	0.0500238			0.681149	0.0670868	0.0420811	0.0159037		0.790215	0.100604	0.041369	0.0146064
0.709298	0.0420362	0.120136	0.0232472		0.706867	0.042348	0.144078	0.0501106			0.684415	0.0662759	0.0425639	0.0159936		0.793822	0.0999908	0.0416166	0.0144028
[truncated: 1,137 more rows]

## Sheet: Suppl_Fig_1
Supplementary Figure 1b									Supplementary Figure 1e
[truncated: 27 more rows]

## Sheet: Suppl_Fig_2
Supplementary Figure 2a,b
[truncated: 161 more rows]

[truncated: 3 more sheets: Suppl_Fig_3, Suppl_Fig_4, Suppl_Fig_5]
